# Supplementary material for: 7-Chloro-4-phenethyl-2H-1,4-benzoxazin-3(4H)-one
Source: Acta Crystallogr Sect E Struct Rep Online. 2009 Mar 6;65(Pt 4):o712. doi: 10.1107/S1600536809007739 (PMC2968783; doi:10.1107/S1600536809007739)
Supplement: Supplementary file 1 [file e-65-0o712-sup1.cif]

##############################################################################
###                                                                        ###
###        Electronic paper (Acta Crystallographica Section E)             ###
###                                                                        ###
##############################################################################
#                                                                            #
# This CIF contains the data in a paper accepted for publication in Acta     #
# Crystallographica Section E. It conforms to the requirements of Notes      #
# for Authors for Section E, and has been peer reviewed under the auspices   #
# of the IUCr Commission on Journals.                                        #
#                                                                            #
# Full details of the Crystallographic Information File format               #
# are given in the paper "The Crystallographic Information File (CIF):       #
# a New Standard Archive File for Crystallography" by S. R. Hall, F. H.      #
# Allen and I. D. Brown [Acta Cryst. (1991), A47, 655-685].                  #
#                                                                            #
# The current version of the core CIF dictionary is obtainable from          #
# ftp://ftp.iucr.org/pub/cif_core.dic. The current version number is 2.4.    #
#                                                                            #
# Software is freely available for graphical display of the structure(s) in  #
# this CIF.  For information consult the CIF home page http://www.iucr.org/  #
# cif/home.html                                                              #
#                                                                            #
# This file may be used for bona fide research purposes within the           #
# scientific community so long as proper attribution is given to the journal # 
# article from which it was obtained.                                        #
#                                                                            #
##############################################################################
                                             
data_I
_audit_creation_method     SHELXL-97
_chemical_name_systematic
;
7-Chloro-4-phenethyl-2<i>H</i>-1,4-benzoxazin-3(4<i>H</i>)-one
;
_chemical_name_common     ?
_chemical_formula_moiety     'C16 H14 Cl N O2'
_chemical_formula_sum     'C16 H14 Cl N O2'
_chemical_formula_iupac     'C16 H14 Cl N O2'
_chemical_formula_weight     287.73
_chemical_melting_point     ?
_symmetry_cell_setting     orthorhombic
_symmetry_space_group_name_H-M     'I b a 2'
_symmetry_space_group_name_Hall     'I 2 -2c'
loop_
    _symmetry_equiv_pos_as_xyz
    'x, y, z'
    '-x, -y, z'
    '-x, y, z+1/2'
    'x, -y, z+1/2'
    'x+1/2, y+1/2, z+1/2'
    '-x+1/2, -y+1/2, z+1/2'
    '-x+1/2, y+1/2, z+1'
    'x+1/2, -y+1/2, z+1'
_cell_length_a     13.528(4)
_cell_length_b     29.616(10)
_cell_length_c     7.074(2)
_cell_angle_alpha     90.00
_cell_angle_beta     90.00
_cell_angle_gamma     90.00
_cell_volume     2834.2(15)
_cell_formula_units_Z     8
_cell_measurement_reflns_used     809
_cell_measurement_theta_min     2.55
_cell_measurement_theta_max     18.30
_cell_measurement_temperature     298(2)
_exptl_crystal_description     block
_exptl_crystal_colour     colorless
_exptl_crystal_size_max     0.12
_exptl_crystal_size_mid     0.10
_exptl_crystal_size_min     0.06
_exptl_crystal_density_diffrn     1.349
_exptl_crystal_density_meas     ?
_exptl_crystal_density_method     'not measured'
_exptl_crystal_F_000     1200
_exptl_absorpt_coefficient_mu     0.270
_exptl_absorpt_correction_type     multi-scan
_exptl_absorpt_process_details     '(SADABS; Bruker, 2005)'
_exptl_absorpt_correction_T_min     0.9684
_exptl_absorpt_correction_T_max     0.9840
_exptl_special_details
;
;
_diffrn_ambient_temperature     298(2)
_diffrn_radiation_type     MoK\a
_diffrn_radiation_wavelength     0.71073
_diffrn_radiation_source     'fine-focus sealed tube'
_diffrn_radiation_monochromator     graphite
_diffrn_measurement_device_type     'Bruker SMART CCD area-detector'
_diffrn_measurement_method     '\f and \w'
_diffrn_detector_area_resol_mean     ?
_diffrn_reflns_number     7036
_diffrn_reflns_av_R_equivalents     0.0669
_diffrn_reflns_av_sigmaI/netI     0.0667
_diffrn_reflns_theta_min     1.65
_diffrn_reflns_theta_max     25.04
_diffrn_reflns_theta_full     25.04
_diffrn_measured_fraction_theta_max     0.996
_diffrn_measured_fraction_theta_full     0.996
_diffrn_reflns_limit_h_min     -13
_diffrn_reflns_limit_h_max     16
_diffrn_reflns_limit_k_min     -34
_diffrn_reflns_limit_k_max     34
_diffrn_reflns_limit_l_min     -8
_diffrn_reflns_limit_l_max     7
_diffrn_standards_number     0
_diffrn_standards_interval_count     ?
_diffrn_standards_interval_time     0
_diffrn_standards_decay_%     0
_refine_special_details
;
Refinement of <i>F</i>^2^ against ALL reflections. The weighted <i>R</i>-factor
<i>wR</i> and goodness of fit <i>S</i> are based on <i>F</i>^2^, conventional
<i>R</i>-factors <i>R</i> are based on <i>F</i>, with <i>F</i> set to zero for
negative <i>F</i>^2^. The threshold expression of <i>F</i>^2^ >
\s(<i>F</i>^2^) is used only for calculating <i>R</i>-factors(gt) <i>etc</i>.
and is not relevant to the choice of reflections for refinement.
<i>R</i>-factors based on <i>F</i>^2^ are statistically about twice as large
as those based on <i>F</i>, and <i>R</i>- factors based on ALL data will be
even larger.The absolute structure was determined on the basis of 800 Friedel
pairs.
;
_reflns_number_total     2171
_reflns_number_gt     1343
_reflns_threshold_expression     I>2\s(I)
_refine_ls_structure_factor_coef     Fsqd
_refine_ls_matrix_type     full
_refine_ls_R_factor_all     0.0937
_refine_ls_R_factor_gt     0.0490
_refine_ls_wR_factor_gt     0.0974
_refine_ls_wR_factor_ref     0.1171
_refine_ls_goodness_of_fit_ref     0.996
_refine_ls_restrained_S_all     0.983
_refine_ls_number_reflns     2171
_refine_ls_number_parameters     182
_refine_ls_number_restraints     0
_refine_ls_hydrogen_treatment     constr
_refine_ls_weighting_scheme     calc
_refine_ls_weighting_details
           'calc w=1/[\s^2^(Fo^2^)+(0.04P)^2^+1.1309P] where P=(Fo^2^+2Fc^2^)/3'
_atom_sites_solution_hydrogens     geom
_atom_sites_solution_primary     direct
_atom_sites_solution_secondary     difmap
_refine_ls_shift/su_max     0.000
_refine_ls_shift/su_mean     0.000
_refine_diff_density_max     0.151
_refine_diff_density_min     -0.157
_refine_ls_extinction_method     'SHELXL97 (Sheldrick, 2008)'
_refine_ls_extinction_coef     0.0057(5)
_refine_ls_extinction_expression
                                  'Fc^*^=kFc[1+0.001xFc^2^\l^3^/sin(2\q)]^-1/4^'
_refine_ls_abs_structure_details     'Flack (1983), 797 Friedel pairs'
_refine_ls_abs_structure_Flack     0.04(13)
loop_
    _atom_type_symbol
    _atom_type_description
    _atom_type_scat_dispersion_real
    _atom_type_scat_dispersion_imag
    _atom_type_scat_source
    'C' 'C' 0.0033 0.0016
                         'International Tables Vol C Tables 4.2.6.8 and 6.1.1.4'
    'H' 'H' 0.0000 0.0000
                         'International Tables Vol C Tables 4.2.6.8 and 6.1.1.4'
    'N' 'N' 0.0061 0.0033
                         'International Tables Vol C Tables 4.2.6.8 and 6.1.1.4'
    'O' 'O' 0.0106 0.0060
                         'International Tables Vol C Tables 4.2.6.8 and 6.1.1.4'
    'Cl' 'Cl' 0.1484 0.1585
                         'International Tables Vol C Tables 4.2.6.8 and 6.1.1.4'
_computing_data_collection     'SMART (Bruker, 2005)'
_computing_cell_refinement     'SAINT (Bruker, 2005)'
_computing_data_reduction     'SAINT (Bruker, 2005)'
_computing_structure_solution     'SHELXS97 (Sheldrick, 2008)'
_computing_structure_refinement     'SHELXL97 (Sheldrick, 2008)'
_computing_molecular_graphics     'XP in SHELXTL (Sheldrick, 2008)'
_computing_publication_material     'SHELXL97 (Sheldrick, 2008)'
loop_
    _atom_site_type_symbol
    _atom_site_label
    _atom_site_fract_x
    _atom_site_fract_y
    _atom_site_fract_z
    _atom_site_U_iso_or_equiv
    _atom_site_adp_type
    _atom_site_calc_flag
    _atom_site_refinement_flags
    _atom_site_occupancy
    _atom_site_disorder_assembly
    _atom_site_disorder_group
    Cl Cl1 0.42978(9) 0.23193(3) -0.4987(3) 0.1035(6) Uani d . 1 . .
    O O1 0.4487(2) 0.39965(8) -0.4216(4) 0.0762(10) Uani d . 1 . .
    O O2 0.3501(2) 0.47560(9) -0.0754(4) 0.0776(10) Uani d . 1 . .
    N N1 0.3137(2) 0.40207(11) -0.1198(5) 0.0524(9) Uani d . 1 . .
    C C1 0.3939(3) 0.28154(13) -0.3869(7) 0.0641(12) Uani d U 1 . .
    C C2 0.3273(4) 0.28028(16) -0.2421(9) 0.0824(15) Uani d U 1 . .
    H H2 0.3002 0.2530 -0.2033 0.099 Uiso calc R 1 . .
    C C3 0.3007(3) 0.32009(15) -0.1536(7) 0.0754(13) Uani d U 1 . .
    H H3 0.2548 0.3193 -0.0557 0.091 Uiso calc R 1 . .
    C C4 0.3405(3) 0.36100(13) -0.2074(6) 0.0489(10) Uani d U 1 . .
    C C5 0.4080(3) 0.36097(13) -0.3538(6) 0.0520(10) Uani d U 1 . .
    C C6 0.4356(3) 0.32152(12) -0.4442(6) 0.0586(11) Uani d U 1 . .
    H H6 0.4815 0.3221 -0.5420 0.070 Uiso calc R 1 . .
    C C7 0.4403(3) 0.43887(13) -0.3107(7) 0.0608(11) Uani d U 1 . .
    H H7A 0.4279 0.4640 -0.3956 0.073 Uiso calc R 1 . .
    H H7B 0.5041 0.4442 -0.2523 0.073 Uiso calc R 1 . .
    C C8 0.3644(3) 0.44065(14) -0.1590(6) 0.0556(11) Uani d U 1 . .
    C C9 0.2368(3) 0.40386(14) 0.0274(6) 0.0640(11) Uani d U 1 . .
    H H9A 0.1854 0.3822 -0.0027 0.077 Uiso calc R 1 . .
    H H9B 0.2071 0.4337 0.0278 0.077 Uiso calc R 1 . .
    C C10 0.2775(3) 0.39363(18) 0.2246(7) 0.0811(14) Uani d U 1 . .
    H H10A 0.3003 0.3626 0.2285 0.097 Uiso calc R 1 . .
    H H10B 0.3338 0.4130 0.2491 0.097 Uiso calc R 1 . .
    C C11 0.2016(3) 0.40062(16) 0.3760(6) 0.0581(11) Uani d U 1 . .
    C C12 0.1471(3) 0.36580(15) 0.4534(7) 0.0721(12) Uani d U 1 . .
    H H12 0.1573 0.3364 0.4120 0.087 Uiso calc R 1 . .
    C C13 0.0770(3) 0.37441(18) 0.5926(8) 0.0776(14) Uani d U 1 . .
    H H13 0.0415 0.3507 0.6453 0.093 Uiso calc R 1 . .
    C C14 0.0605(3) 0.4166(2) 0.6510(7) 0.0797(14) Uani d U 1 . .
    H H14 0.0122 0.4219 0.7419 0.096 Uiso calc R 1 . .
    C C15 0.1123(4) 0.45149(17) 0.5808(7) 0.0819(14) Uani d U 1 . .
    H H15 0.1010 0.4807 0.6240 0.098 Uiso calc R 1 . .
    C C16 0.1827(3) 0.44326(15) 0.4432(7) 0.0724(12) Uani d U 1 . .
    H H16 0.2185 0.4674 0.3946 0.087 Uiso calc R 1 . .
loop_
    _atom_site_aniso_label
    _atom_site_aniso_U_11
    _atom_site_aniso_U_22
    _atom_site_aniso_U_33
    _atom_site_aniso_U_12
    _atom_site_aniso_U_13
    _atom_site_aniso_U_23
    Cl1 0.0963(9) 0.0644(7) 0.1497(14) -0.0060(7) 0.0085(10) -0.0330(9)
    O1 0.110(2) 0.0537(15) 0.064(2) -0.0103(15) 0.038(2) -0.0038(16)
    O2 0.088(2) 0.0731(19) 0.072(3) 0.0146(16) 0.0006(19) -0.0206(18)
    N1 0.048(2) 0.071(2) 0.038(2) 0.0065(17) 0.0033(17) -0.0021(18)
    C1 0.058(2) 0.057(2) 0.078(3) -0.002(2) -0.004(3) -0.009(2)
    C2 0.079(3) 0.061(3) 0.108(4) -0.015(2) 0.015(3) 0.005(3)
    C3 0.064(3) 0.079(3) 0.083(3) -0.010(2) 0.022(2) 0.005(3)
    C4 0.044(2) 0.057(2) 0.046(2) 0.0034(19) 0.000(2) 0.005(2)
    C5 0.050(2) 0.055(2) 0.051(3) -0.0021(19) 0.002(2) 0.007(2)
    C6 0.054(2) 0.060(2) 0.062(3) 0.000(2) 0.009(2) -0.001(2)
    C7 0.064(2) 0.058(2) 0.061(3) 0.006(2) 0.003(2) -0.001(2)
    C8 0.054(3) 0.064(3) 0.049(3) 0.011(2) -0.005(2) -0.006(2)
    C9 0.051(2) 0.094(3) 0.047(3) 0.016(2) 0.002(2) -0.004(2)
    C10 0.059(2) 0.132(4) 0.052(3) 0.015(3) 0.002(2) 0.009(3)
    C11 0.048(2) 0.087(3) 0.039(3) 0.006(2) -0.003(2) 0.007(2)
    C12 0.083(3) 0.074(3) 0.059(3) 0.000(3) -0.010(3) 0.002(3)
    C13 0.071(3) 0.097(3) 0.065(3) -0.023(3) 0.000(3) 0.021(3)
    C14 0.063(3) 0.127(4) 0.049(3) 0.001(3) 0.006(2) 0.000(3)
    C15 0.089(3) 0.088(3) 0.069(3) 0.007(3) -0.001(3) -0.023(3)
    C16 0.070(3) 0.082(3) 0.066(3) -0.021(2) 0.003(3) 0.000(3)
_geom_special_details
;
All e.s.d.'s (except the e.s.d. in the dihedral angle between two l.s. planes)
are estimated using the full covariance matrix. The cell e.s.d.'s are taken
into account individually in the estimation of e.s.d.'s in distances, angles
and torsion angles; correlations between e.s.d.'s in cell parameters are only
used when they are defined by crystal symmetry. An approximate (isotropic)
treatment of cell e.s.d.'s is used for estimating e.s.d.'s involving l.s.
planes.
;
loop_
    _geom_bond_atom_site_label_1
    _geom_bond_atom_site_label_2
    _geom_bond_site_symmetry_2
    _geom_bond_distance
    _geom_bond_publ_flag
    Cl1 C1 . 1.737(4) ?
    O1 C5 . 1.359(4) ?
    O1 C7 . 1.406(4) ?
    O2 C8 . 1.208(4) ?
    N1 C8 . 1.361(5) ?
    N1 C4 . 1.413(5) ?
    N1 C9 . 1.473(5) ?
    C1 C2 . 1.365(7) ?
    C1 C6 . 1.372(5) ?
    C2 C3 . 1.383(6) ?
    C2 H2 . 0.9300 ?
    C3 C4 . 1.380(5) ?
    C3 H3 . 0.9300 ?
    C4 C5 . 1.381(5) ?
    C5 C6 . 1.383(5) ?
    C6 H6 . 0.9300 ?
    C7 C8 . 1.486(5) ?
    C7 H7A . 0.9700 ?
    C7 H7B . 0.9700 ?
    C9 C10 . 1.529(6) ?
    C9 H9A . 0.9700 ?
    C9 H9B . 0.9700 ?
    C10 C11 . 1.498(6) ?
    C10 H10A . 0.9700 ?
    C10 H10B . 0.9700 ?
    C11 C16 . 1.373(5) ?
    C11 C12 . 1.381(6) ?
    C12 C13 . 1.390(6) ?
    C12 H12 . 0.9300 ?
    C13 C14 . 1.335(6) ?
    C13 H13 . 0.9300 ?
    C14 C15 . 1.344(6) ?
    C14 H14 . 0.9300 ?
    C15 C16 . 1.383(6) ?
    C15 H15 . 0.9300 ?
    C16 H16 . 0.9300 ?
loop_
    _geom_angle_atom_site_label_1
    _geom_angle_atom_site_label_2
    _geom_angle_atom_site_label_3
    _geom_angle_site_symmetry_1
    _geom_angle_site_symmetry_3
    _geom_angle
    _geom_angle_publ_flag
    C5 O1 C7 . . 117.8(3) ?
    C8 N1 C4 . . 120.2(3) ?
    C8 N1 C9 . . 118.0(3) ?
    C4 N1 C9 . . 121.5(3) ?
    C2 C1 C6 . . 121.1(4) ?
    C2 C1 Cl1 . . 120.2(4) ?
    C6 C1 Cl1 . . 118.7(4) ?
    C1 C2 C3 . . 119.3(4) ?
    C1 C2 H2 . . 120.4 ?
    C3 C2 H2 . . 120.4 ?
    C4 C3 C2 . . 121.5(4) ?
    C4 C3 H3 . . 119.3 ?
    C2 C3 H3 . . 119.3 ?
    C3 C4 C5 . . 117.7(4) ?
    C3 C4 N1 . . 122.3(4) ?
    C5 C4 N1 . . 120.0(3) ?
    O1 C5 C4 . . 122.1(4) ?
    O1 C5 C6 . . 116.1(4) ?
    C4 C5 C6 . . 121.7(4) ?
    C1 C6 C5 . . 118.8(4) ?
    C1 C6 H6 . . 120.6 ?
    C5 C6 H6 . . 120.6 ?
    O1 C7 C8 . . 119.2(3) ?
    O1 C7 H7A . . 107.5 ?
    C8 C7 H7A . . 107.5 ?
    O1 C7 H7B . . 107.5 ?
    C8 C7 H7B . . 107.5 ?
    H7A C7 H7B . . 107.0 ?
    O2 C8 N1 . . 122.6(4) ?
    O2 C8 C7 . . 119.7(4) ?
    N1 C8 C7 . . 117.8(4) ?
    N1 C9 C10 . . 112.6(3) ?
    N1 C9 H9A . . 109.1 ?
    C10 C9 H9A . . 109.1 ?
    N1 C9 H9B . . 109.1 ?
    C10 C9 H9B . . 109.1 ?
    H9A C9 H9B . . 107.8 ?
    C11 C10 C9 . . 112.2(3) ?
    C11 C10 H10A . . 109.2 ?
    C9 C10 H10A . . 109.2 ?
    C11 C10 H10B . . 109.2 ?
    C9 C10 H10B . . 109.2 ?
    H10A C10 H10B . . 107.9 ?
    C16 C11 C12 . . 116.7(4) ?
    C16 C11 C10 . . 120.1(4) ?
    C12 C11 C10 . . 123.1(5) ?
    C11 C12 C13 . . 120.5(4) ?
    C11 C12 H12 . . 119.7 ?
    C13 C12 H12 . . 119.7 ?
    C14 C13 C12 . . 120.4(4) ?
    C14 C13 H13 . . 119.8 ?
    C12 C13 H13 . . 119.8 ?
    C13 C14 C15 . . 121.2(5) ?
    C13 C14 H14 . . 119.4 ?
    C15 C14 H14 . . 119.4 ?
    C14 C15 C16 . . 118.9(5) ?
    C14 C15 H15 . . 120.5 ?
    C16 C15 H15 . . 120.5 ?
    C11 C16 C15 . . 122.3(4) ?
    C11 C16 H16 . . 118.9 ?
    C15 C16 H16 . . 118.9 ?
loop_
    _geom_torsion_atom_site_label_1
    _geom_torsion_atom_site_label_2
    _geom_torsion_atom_site_label_3
    _geom_torsion_atom_site_label_4
    _geom_torsion_site_symmetry_1
    _geom_torsion_site_symmetry_2
    _geom_torsion_site_symmetry_3
    _geom_torsion_site_symmetry_4
    _geom_torsion
    _geom_torsion_publ_flag
    C6 C1 C2 C3 . . . . 0.8(7) ?
    Cl1 C1 C2 C3 . . . . 179.2(4) ?
    C1 C2 C3 C4 . . . . -0.6(8) ?
    C2 C3 C4 C5 . . . . 0.3(7) ?
    C2 C3 C4 N1 . . . . 179.5(4) ?
    C8 N1 C4 C3 . . . . 171.0(4) ?
    C9 N1 C4 C3 . . . . -3.6(6) ?
    C8 N1 C4 C5 . . . . -9.8(5) ?
    C9 N1 C4 C5 . . . . 175.6(3) ?
    C7 O1 C5 C4 . . . . 15.7(5) ?
    C7 O1 C5 C6 . . . . -166.4(4) ?
    C3 C4 C5 O1 . . . . 177.5(4) ?
    N1 C4 C5 O1 . . . . -1.7(5) ?
    C3 C4 C5 C6 . . . . -0.2(6) ?
    N1 C4 C5 C6 . . . . -179.5(4) ?
    C2 C1 C6 C5 . . . . -0.8(7) ?
    Cl1 C1 C6 C5 . . . . -179.2(3) ?
    O1 C5 C6 C1 . . . . -177.4(4) ?
    C4 C5 C6 C1 . . . . 0.5(6) ?
    C5 O1 C7 C8 . . . . -18.3(5) ?
    C4 N1 C8 O2 . . . . -173.2(4) ?
    C9 N1 C8 O2 . . . . 1.6(6) ?
    C4 N1 C8 C7 . . . . 6.6(5) ?
    C9 N1 C8 C7 . . . . -178.6(3) ?
    O1 C7 C8 O2 . . . . -172.8(4) ?
    O1 C7 C8 N1 . . . . 7.4(6) ?
    C8 N1 C9 C10 . . . . -89.3(5) ?
    C4 N1 C9 C10 . . . . 85.4(5) ?
    N1 C9 C10 C11 . . . . 173.5(4) ?
    C9 C10 C11 C16 . . . . -81.2(6) ?
    C9 C10 C11 C12 . . . . 98.2(5) ?
    C16 C11 C12 C13 . . . . -0.1(6) ?
    C10 C11 C12 C13 . . . . -179.5(4) ?
    C11 C12 C13 C14 . . . . 1.1(7) ?
    C12 C13 C14 C15 . . . . -1.6(8) ?
    C13 C14 C15 C16 . . . . 1.1(8) ?
    C12 C11 C16 C15 . . . . -0.4(7) ?
    C10 C11 C16 C15 . . . . 179.0(4) ?
    C14 C15 C16 C11 . . . . -0.1(7) ?
data_global
_journal_date_recd_electronic     2009-02-26
_journal_date_accepted     2009-03-03
_journal_name_full     'Acta Crystallographica, Section E'
_journal_year     2009
_journal_volume     65
_journal_issue      4
_journal_page_first     o712
_journal_page_last     o712
_journal_paper_category     QO
_journal_coeditor_code     NC2136
_publ_contact_author_name     'Hua Zuo*'
_publ_contact_author_address
;
College of Pharmaceutical Sciences, Southwest University,
Chongqing 400716, People's Republic of China
;
_publ_contact_author_email     'zuohuabest@yahoo.com'
_publ_contact_author_fax     ?
_publ_contact_author_phone     ?
_publ_section_title
;
7-Chloro-4-phenethyl-2<i>H</i>-1,4-benzoxazin-3(4<i>H</i>)-one
;
loop_
    _publ_author_name
    _publ_author_footnote
    _publ_author_address
    'Chen, Ming-Jun' .
;
College of Chemical and Environmental Engineering
Chongqing Three Gorges University
Chongqing 404000
People's Republic of China
;
    'Yang, Hao' .
;
College of Horticulture and Landscape Architecture
Southwest University,
Chongqing 400715, People's Republic of China
;
    'Dong, Wen-Liang' .
;
School of Pharmaceutical Sciences,
Shandong University of Traditional Chinese Medicine,
Jinan 250355, People's Republic of China
;
    'Zuo, Hua' .
;
College of Pharmaceutical Sciences, Southwest University,
Chongqing 400716, People's Republic of China
;
    'Zhou, Jia-Zhou' .
;
College of Pharmaceutical Sciences, Southwest University,
Chongqing 400716, People's Republic of China
;
