# Supplementary material for: 7-Chloro-4-phenethyl-2H-1,4-benzoxazin-3(4H)-one
Source: Acta Crystallogr Sect E Struct Rep Online. 2009 Mar 6;65(Pt 4):o712. doi: 10.1107/S1600536809007739 (PMC2968783; doi:10.1107/S1600536809007739)
Supplement: Supplementary file 2 [file e-65-0o712-Isup2.hkl]

# 
# h,k,l, Fc-squared, Fo-squared, sigma(Fo-squared) and status flag 
# 
data_I
_shelx_title ' 123                   in Iba2' 
_shelx_refln_list_code          4 
_shelx_F_calc_maximum      250.79 
_exptl_crystal_F_000      1200.00 
_reflns_d_resolution_high  0.8396 
 
loop_ 
 _symmetry_equiv_pos_as_xyz 
 'x, y, z' 
 '-x, -y, z' 
 '-x, y, z+1/2' 
 'x, -y, z+1/2' 
 'x+1/2, y+1/2, z+1/2' 
 '-x+1/2, -y+1/2, z+1/2' 
 '-x+1/2, y+1/2, z+1' 
 'x+1/2, -y+1/2, z+1' 
 
_cell_length_a    13.5280 
_cell_length_b    29.6160 
_cell_length_c     7.0740 
_cell_angle_alpha  90.000 
_cell_angle_beta   90.000 
_cell_angle_gamma  90.000 
 
_shelx_F_squared_multiplier     1.000 
 
loop_ 
 _refln_index_h 
 _refln_index_k 
 _refln_index_l 
 _refln_F_squared_calc 
 _refln_F_squared_meas 
 _refln_F_squared_sigma 
 _refln_observed_status 
   0   0  -8        0.46      -75.46     50.97 o 
   2   0  -8       74.81       83.66     46.83 o 
   4   0  -8       37.47      149.51     76.67 o 
   1   1  -8       14.13       20.38     28.99 o 
   3   1  -8       38.69        4.81     29.66 o 
   5   1  -8       25.36       64.99     48.25 o 
   0   2  -8       24.15        4.12     38.16 o 
   2   2  -8        9.13       -4.50     27.43 o 
   4   2  -8       38.84       25.49     32.72 o 
   1   3  -8       19.18        3.81     29.18 o 
   3   3  -8       11.23       34.94     33.86 o 
   0   4  -8       26.59       17.51     61.80 o 
   2   4  -8       52.43       74.76     32.89 o 
   4   4  -8       16.69       20.95     32.71 o 
   1   5  -8        6.33        0.20     29.46 o 
   3   5  -8        9.92      -22.35     30.07 o 
   0   6  -8      132.51      121.50     52.27 o 
   2   6  -8       52.13       34.99     34.44 o 
   4   6  -8       30.77       50.37     32.38 o 
   1   7  -8      154.87      207.03     58.38 o 
   3   7  -8       61.88       92.69     33.45 o 
   0   8  -8       66.33       93.81     55.59 o 
   2   8  -8       14.72       10.99     28.85 o 
   1   9  -8        1.75       63.70     34.38 o 
   0  10  -8      214.10      241.75    109.99 o 
   2  10  -8       99.15      117.00     39.99 o 
   2   1  -7       41.43       39.36     26.08 o 
   4   1  -7       25.35       54.93     21.35 o 
   6   1  -7       84.86       -3.26     40.74 o 
   8   1  -7        5.79       -2.94     36.98 o 
   1   2  -7       21.68       21.40     23.41 o 
   3   2  -7       34.15       41.26     23.29 o 
   5   2  -7       11.60      -22.42     29.10 o 
   7   2  -7       18.93       55.79     41.15 o 
   2   3  -7       93.68       83.53     26.22 o 
   4   3  -7      129.83      169.97     35.08 o 
   6   3  -7      145.54      156.28     46.75 o 
   8   3  -7       17.34       63.81     44.74 o 
   1   4  -7       16.61       16.15     21.62 o 
   3   4  -7       73.79       83.39     26.95 o 
   5   4  -7       59.90       61.83     30.51 o 
   7   4  -7       10.10       38.59     49.00 o 
   2   5  -7       34.32       17.66     22.26 o 
   4   5  -7        5.75      -18.48     25.25 o 
   6   5  -7        7.66      -18.80     25.85 o 
   8   5  -7        5.35        6.95     39.01 o 
   1   6  -7      118.66      116.50     25.68 o 
   3   6  -7       16.91       10.43     25.20 o 
   5   6  -7       12.27       12.75     29.56 o 
   7   6  -7        5.44      -20.61     43.80 o 
   2   7  -7       92.59       90.21     28.34 o 
   4   7  -7       23.68       25.16     28.12 o 
   6   7  -7       42.59       38.98     27.80 o 
   8   7  -7       17.74       62.20     45.93 o 
   1   8  -7       47.60       77.62     25.41 o 
   3   8  -7       22.57       -3.05     27.00 o 
   5   8  -7       12.47       21.96     27.02 o 
   7   8  -7        5.54      -22.57     26.95 o 
   2   9  -7      770.75      811.49     54.55 o 
   4   9  -7       34.09       23.10     28.04 o 
   6   9  -7        7.90      -30.35     26.05 o 
   1  10  -7      179.22      175.86     28.36 o 
   3  10  -7      115.80      116.53     28.51 o 
   5  10  -7       59.98       13.00     28.06 o 
   7  10  -7        1.82       32.23     30.73 o 
   2  11  -7       60.87       31.26     25.43 o 
   4  11  -7       15.36      -16.86     23.06 o 
   6  11  -7       13.92       42.89     30.05 o 
   1  12  -7       12.50       36.03     28.12 o 
   3  12  -7       12.25       27.46     25.08 o 
   5  12  -7       15.78       44.91     26.14 o 
   7  12  -7       11.30       35.77     32.21 o 
   2  13  -7      422.00      410.13     53.72 o 
   4  13  -7       18.77       10.79     24.58 o 
   6  13  -7       61.20       64.17     33.20 o 
   1  14  -7       31.85       46.16     26.95 o 
   3  14  -7       12.75       -7.35     22.36 o 
   5  14  -7       29.74       76.29     30.16 o 
   2  15  -7      146.72      157.97     32.96 o 
   4  15  -7        1.61       56.35     29.03 o 
   1  16  -7       80.12      113.85     36.67 o 
   3  16  -7      181.77       63.26     27.72 o 
   5  16  -7        1.59      -37.25     24.92 o 
   2  17  -7       87.64      108.43     32.68 o 
   4  17  -7       17.07       -6.09     25.33 o 
   1  18  -7       18.03        8.71     31.26 o 
   3  18  -7        1.03        7.47     28.77 o 
   2  19  -7       28.99      -10.06     33.09 o 
   0   0  -6      182.32      252.60     45.33 o 
   2   0  -6      360.85      319.08     42.88 o 
   4   0  -6      699.09      687.56     73.75 o 
   6   0  -6      272.65      171.44     61.25 o 
   8   0  -6      151.66      147.49     56.77 o 
  10   0  -6       26.03       82.19     53.55 o 
   1   1  -6      122.41      123.59     19.97 o 
   3   1  -6       48.80       11.10     21.48 o 
   5   1  -6      114.71       69.53     24.83 o 
   7   1  -6       72.17       67.09     75.58 o 
   9   1  -6      136.53      142.77     43.35 o 
  11   1  -6       30.24       30.35     36.38 o 
   0   2  -6      250.18      271.16     39.05 o 
   2   2  -6       38.18       58.85     16.91 o 
   4   2  -6        9.40       19.39     20.05 o 
   6   2  -6       12.31      -10.22     23.52 o 
   8   2  -6       23.73      -12.61     27.81 o 
  10   2  -6       17.66       -6.01     30.36 o 
   1   3  -6       16.41        3.59     18.56 o 
   3   3  -6       28.59       23.37     27.33 o 
   5   3  -6        0.86       15.09     21.76 o 
   7   3  -6       11.70       26.09     27.90 o 
   9   3  -6        3.98        0.06     30.56 o 
  11   3  -6       24.88      -44.05     32.23 o 
   0   4  -6      136.54       85.87     38.52 o 
   2   4  -6      488.30      468.71     38.25 o 
   4   4  -6      274.26      346.61     34.37 o 
   6   4  -6       56.77       40.64     25.74 o 
   8   4  -6      106.86       70.94     34.30 o 
  10   4  -6       88.09       84.80     40.36 o 
   1   5  -6      126.79      108.30     32.19 o 
   3   5  -6       75.50       40.11     19.60 o 
   5   5  -6      186.14      111.64     63.79 o 
   7   5  -6       68.87       35.29     37.33 o 
   9   5  -6       27.14       31.09     35.74 o 
  11   5  -6       30.91       -1.04     33.58 o 
   0   6  -6      540.83      646.32     68.90 o 
   2   6  -6      471.80      501.78     39.91 o 
   4   6  -6       52.53       21.39     19.35 o 
   6   6  -6       54.17       63.28     26.88 o 
   8   6  -6        2.31       -0.72     30.28 o 
  10   6  -6      100.81      150.61     45.10 o 
   1   7  -6      179.27      210.65     44.95 o 
   3   7  -6       75.51       64.86     19.06 o 
   5   7  -6       29.94       33.22     19.61 o 
   7   7  -6      211.22      149.84     36.05 o 
   9   7  -6      105.08       34.81     31.37 o 
   0   8  -6      300.94      284.27     49.09 o 
   2   8  -6      142.59      186.19     26.24 o 
   4   8  -6      198.55      148.01     26.84 o 
   6   8  -6       10.55        9.13     21.22 o 
   8   8  -6        0.95       29.20     28.14 o 
  10   8  -6       79.20       85.62    109.53 o 
   1   9  -6      617.22      727.12     51.56 o 
   3   9  -6      185.36      185.48     28.33 o 
   5   9  -6        0.20       14.08     19.26 o 
   7   9  -6       23.00       69.48     25.92 o 
   9   9  -6        1.18       39.71     35.87 o 
   0  10  -6     1484.86     1464.79     97.87 o 
   2  10  -6      692.63      766.99     44.03 o 
   4  10  -6        5.30        8.79     19.85 o 
   6  10  -6       30.24       45.12     21.79 o 
   8  10  -6      103.27      106.68     39.83 o 
  10  10  -6       34.59      111.47     43.14 o 
   1  11  -6      494.40      598.06     45.61 o 
   3  11  -6       29.17       32.65     20.69 o 
   5  11  -6      128.07      192.85     29.90 o 
   7  11  -6       30.97       35.13     22.99 o 
   9  11  -6       58.46       72.17     32.80 o 
   0  12  -6      586.75      708.92     88.26 o 
   2  12  -6       97.75       27.41     23.74 o 
   4  12  -6       69.51       61.72     25.68 o 
   6  12  -6       46.93       54.69     24.25 o 
   8  12  -6        7.60       51.13     25.85 o 
   1  13  -6       63.19      119.48     30.08 o 
   3  13  -6        6.53       24.58     25.09 o 
   5  13  -6       38.90       24.04     22.56 o 
   7  13  -6       30.07       19.08     23.19 o 
   9  13  -6        3.55        2.41     24.00 o 
   0  14  -6     1021.98     1109.95     75.60 o 
   2  14  -6      295.20      286.79     39.27 o 
   4  14  -6       31.38       43.19     22.14 o 
   6  14  -6       23.30       11.89     21.11 o 
   8  14  -6       40.82       66.49     26.65 o 
   1  15  -6      601.03      611.35     60.80 o 
   3  15  -6       15.73       11.24     23.75 o 
   5  15  -6       26.18       15.88     22.59 o 
   7  15  -6       74.64       85.61     27.35 o 
   9  15  -6       57.30       31.84     26.97 o 
   0  16  -6      267.57      341.98     63.69 o 
   2  16  -6      180.92      142.78     29.54 o 
   4  16  -6       58.75       49.57     24.02 o 
   6  16  -6       52.73       43.25     23.50 o 
   8  16  -6       19.98       42.18     27.27 o 
   1  17  -6      209.31      209.07     36.92 o 
   3  17  -6      137.62      138.91     28.90 o 
   5  17  -6        7.42        8.71     22.32 o 
   7  17  -6       28.93       28.60     25.10 o 
   0  18  -6      274.76      406.31    179.27 o 
   2  18  -6        1.24        1.16     22.39 o 
   4  18  -6       27.15       20.86     24.39 o 
   6  18  -6       14.94        1.33     23.18 o 
   1  19  -6       15.23       40.18     29.88 o 
   3  19  -6       18.22      -19.25     22.03 o 
   5  19  -6       34.19       35.74     23.67 o 
   7  19  -6       25.12       26.13     26.37 o 
   0  20  -6       90.08       77.68     49.58 o 
   2  20  -6       91.02       83.38     29.11 o 
   4  20  -6        9.47      -12.38     24.66 o 
   6  20  -6        3.47       29.76     24.04 o 
   1  21  -6        0.27       15.61     30.12 o 
   3  21  -6       72.30       55.62     28.13 o 
   5  21  -6        5.69        3.97     22.33 o 
   0  22  -6       16.71       51.13     59.75 o 
   2  22  -6        1.20      -39.73     27.06 o 
   4  22  -6       32.71       51.71     30.40 o 
   1  23  -6       25.67       25.08     33.18 o 
   3  23  -6        4.17        4.27     26.98 o 
   0  24  -6       58.34      127.97     56.77 o 
   2  24  -6        8.33       60.72     37.56 o 
   2   1  -5       68.56       65.25     16.75 o 
   4   1  -5      193.64      246.33     28.96 o 
   6   1  -5      167.97      173.13     25.60 o 
   8   1  -5      379.14      286.74     48.31 o 
  10   1  -5      171.75      197.17     42.79 o 
  12   1  -5      136.28      120.56     41.84 o 
   1   2  -5     2340.47     2593.48     59.04 o 
   3   2  -5       94.42       66.39     20.18 o 
   5   2  -5      214.90      199.25     23.43 o 
   7   2  -5       36.84       31.22     18.61 o 
   9   2  -5       12.24       43.25     28.93 o 
  11   2  -5        3.73       13.34     28.53 o 
   2   3  -5      219.22      242.92     30.62 o 
   4   3  -5      687.48      718.81     39.18 o 
   6   3  -5        5.39        0.34     15.47 o 
   8   3  -5      133.92      110.75     79.50 o 
  10   3  -5       27.80       50.69     32.98 o 
  12   3  -5      100.94       51.21     70.87 o 
   1   4  -5      250.65      307.76     26.04 o 
   3   4  -5      273.26      291.41     27.55 o 
   5   4  -5       56.33       44.91     17.74 o 
   7   4  -5      120.24      101.50     21.84 o 
   9   4  -5       47.48       39.94     30.11 o 
  11   4  -5      175.26       79.96     35.50 o 
   2   5  -5      725.75      784.50     43.61 o 
   4   5  -5       61.40       54.91     17.96 o 
   6   5  -5      280.33      239.62     36.58 o 
   8   5  -5       96.11       99.18     21.78 o 
  10   5  -5       90.40       88.93     44.52 o 
  12   5  -5       97.21      129.09     39.52 o 
   1   6  -5      206.04      212.60     28.09 o 
   3   6  -5       69.20       74.54     17.45 o 
   5   6  -5       72.50       32.13     18.54 o 
   7   6  -5      202.99      175.19     26.65 o 
   9   6  -5       31.90        8.80     42.57 o 
  11   6  -5       81.49      136.18     38.91 o 
   2   7  -5       31.27       18.26     14.68 o 
   4   7  -5      222.01      216.35     29.12 o 
   6   7  -5      179.82      222.82     27.81 o 
   8   7  -5      140.55       85.42     22.46 o 
  10   7  -5      108.88       63.11     44.54 o 
  12   7  -5       22.55       77.50     36.10 o 
   1   8  -5      345.99      373.49     40.76 o 
   3   8  -5       83.88       93.19     18.35 o 
   5   8  -5      527.05      462.43     39.21 o 
   7   8  -5       37.47       66.95     20.30 o 
   9   8  -5       52.99       57.21     22.33 o 
  11   8  -5       24.57       13.49     57.23 o 
   2   9  -5       18.28        2.05     14.99 o 
   4   9  -5     2378.76     2379.37     73.83 o 
   6   9  -5       48.32       56.52     20.13 o 
   8   9  -5      238.12      254.17     31.82 o 
  10   9  -5       41.54       12.04     20.75 o 
  12   9  -5       13.57       -3.43     29.03 o 
   1  10  -5      361.65      379.07     37.51 o 
   3  10  -5      625.00      652.70     54.64 o 
   5  10  -5      268.18      236.12     28.23 o 
   7  10  -5      136.05       91.66     24.10 o 
   9  10  -5      102.84      102.12     41.25 o 
  11  10  -5       40.48       61.85     27.23 o 
   2  11  -5      114.93       90.59     19.90 o 
   4  11  -5      410.28      357.50     32.85 o 
   6  11  -5      168.42      192.67     28.79 o 
   8  11  -5       39.62       38.59     19.56 o 
  10  11  -5        8.90       -3.45     21.25 o 
   1  12  -5      319.56      350.31     31.39 o 
   3  12  -5     1320.17     1322.38     64.68 o 
   5  12  -5      710.29      598.72     42.39 o 
   7  12  -5        1.63       -2.67     18.98 o 
   9  12  -5       16.90       36.70     23.14 o 
  11  12  -5       37.88       39.20     27.79 o 
   2  13  -5      255.87      277.29     34.08 o 
   4  13  -5     2389.61     2429.95     85.42 o 
   6  13  -5      262.69      221.79     29.14 o 
   8  13  -5       24.08      -12.40     18.59 o 
  10  13  -5        8.40       19.00     22.52 o 
   1  14  -5      122.63      107.69     20.22 o 
   3  14  -5       68.26       78.76     24.55 o 
   5  14  -5      800.08      888.62     51.13 o 
   7  14  -5       19.12       19.55     18.69 o 
   9  14  -5        3.47       26.78     22.01 o 
  11  14  -5        2.24      -12.74     22.61 o 
   2  15  -5      196.06      151.56     26.14 o 
   4  15  -5       79.71       50.21     22.27 o 
   6  15  -5       23.08       19.08     22.25 o 
   8  15  -5       15.14       43.27     21.87 o 
  10  15  -5       34.46       12.31     23.77 o 
   1  16  -5       96.21       98.48     23.05 o 
   3  16  -5      553.42      520.94     45.81 o 
   5  16  -5      227.35      180.35     27.05 o 
   7  16  -5       18.35        3.97     20.15 o 
   9  16  -5       16.37       32.85     22.90 o 
   2  17  -5        2.60       -1.55     18.73 o 
   4  17  -5      386.19      406.62     42.73 o 
   6  17  -5       23.40       24.45     25.51 o 
   8  17  -5        2.03        5.10     21.47 o 
  10  17  -5       55.29       63.80     35.00 o 
   1  18  -5       25.38       44.76     21.11 o 
   3  18  -5       23.23       34.59     21.80 o 
   5  18  -5       65.17       69.13     25.48 o 
   7  18  -5       13.68        9.41     21.03 o 
   9  18  -5       58.04       61.43     26.22 o 
   2  19  -5       88.09       86.33     23.75 o 
   4  19  -5      171.85      137.81     41.30 o 
   6  19  -5       27.87       25.52     21.04 o 
   8  19  -5       60.47      116.52     28.12 o 
   1  20  -5       42.91       45.85     23.00 o 
   3  20  -5       72.22       78.77     25.24 o 
   5  20  -5       29.09       53.89     24.05 o 
   7  20  -5       12.56       30.62     24.02 o 
   9  20  -5        4.87      -13.35     28.23 o 
   2  21  -5       89.62       72.15     25.05 o 
   4  21  -5       65.58       65.00     24.68 o 
   6  21  -5        3.87       33.44     21.44 o 
   8  21  -5       45.09       40.43     25.35 o 
   1  22  -5       66.27        0.42     27.07 o 
   3  22  -5       22.98        3.72     22.49 o 
   5  22  -5       55.67       24.85     24.65 o 
   7  22  -5        2.97      -15.40     21.95 o 
   2  23  -5       28.84       -0.52     22.93 o 
   4  23  -5       24.68       39.24     25.38 o 
   6  23  -5       27.40       26.50     26.21 o 
   1  24  -5      145.59      187.61     36.53 o 
   3  24  -5        7.20       51.01     26.38 o 
   5  24  -5       36.13       69.02     25.62 o 
   2  25  -5       15.51       34.24     31.77 o 
   4  25  -5       25.36       42.19     24.97 o 
   6  25  -5        1.44        3.21     25.82 o 
   1  26  -5        2.35      -15.87     27.30 o 
   3  26  -5       11.21       14.79     30.06 o 
   5  26  -5       11.74        9.44     26.61 o 
   2  27  -5       67.92      -13.71     46.98 o 
   4  27  -5       79.07       72.08     28.89 o 
   1  28  -5        9.26       25.18     33.96 o 
   0   0  -4     1612.15     1639.05     77.73 o 
   2   0  -4      399.19      367.38     39.95 o 
   4   0  -4      782.77      891.05     45.37 o 
   6   0  -4      620.39      634.38     38.97 o 
   8   0  -4      127.80      116.13     52.90 o 
  10   0  -4      548.38      588.88     87.73 o 
  12   0  -4      167.89      128.31     51.83 o 
  14   0  -4       32.72       68.37     45.30 o 
   1   1  -4      122.05      139.17     16.40 o 
   3   1  -4      234.86      238.21     34.14 o 
   5   1  -4      121.88       91.34     14.09 o 
   7   1  -4      250.50      241.64     24.20 o 
   9   1  -4      271.48      299.56     79.52 o 
  11   1  -4        6.81       23.20     25.88 o 
  13   1  -4       17.81       11.97     27.62 o 
   0   2  -4     4400.94     4522.60    122.17 o 
   2   2  -4      276.57      308.21     22.86 o 
   4   2  -4      283.96      235.45     21.58 o 
   6   2  -4      118.88      119.19     14.79 o 
   8   2  -4      953.89      816.42     42.51 o 
  10   2  -4      140.35      149.27     34.22 o 
  12   2  -4       11.82       -0.04     23.51 o 
  14   2  -4       37.75        9.29     52.82 o 
   1   3  -4     1349.77     1365.28     40.35 o 
   3   3  -4      662.67      746.44     29.57 o 
   5   3  -4      155.90      156.51     16.11 o 
   7   3  -4      262.97      275.58     27.12 o 
   9   3  -4      319.39      287.01     35.12 o 
  11   3  -4       94.74      109.57     38.79 o 
  13   3  -4       45.09      103.93     37.17 o 
   0   4  -4     2590.48     2648.28     90.02 o 
   2   4  -4     1107.14     1192.85     40.06 o 
   4   4  -4        1.08       -4.10      9.52 o 
   6   4  -4      103.16       90.50     23.39 o 
   8   4  -4     1843.77     1797.49     75.62 o 
  10   4  -4      277.14      277.41     36.24 o 
  12   4  -4       27.07       41.82     29.48 o 
  14   4  -4        1.92        9.09     39.31 o 
   1   5  -4      666.97      710.64     36.29 o 
   3   5  -4        4.05       15.86     10.20 o 
   5   5  -4      319.03      315.41     39.78 o 
   7   5  -4     1045.31     1070.85     71.49 o 
   9   5  -4      265.44      299.27     29.85 o 
  11   5  -4       21.37       43.11     22.63 o 
  13   5  -4        7.18       -0.21     33.53 o 
   0   6  -4       25.23        5.13     19.65 o 
   2   6  -4       16.13       11.53     10.40 o 
   4   6  -4      123.42      148.66     25.39 o 
   6   6  -4      549.54      473.02     35.26 o 
   8   6  -4      672.00      722.87     42.75 o 
  10   6  -4       36.67       58.28     23.30 o 
  12   6  -4       70.16       70.70     27.13 o 
   1   7  -4      310.45      351.57     23.39 o 
   3   7  -4        6.96       -0.06     12.39 o 
   5   7  -4       97.94       90.98     19.71 o 
   7   7  -4       66.60       36.64     17.01 o 
   9   7  -4       39.11       51.35     19.12 o 
  11   7  -4       38.81       87.50     27.41 o 
  13   7  -4       14.47       34.47     39.26 o 
   0   8  -4      549.31      645.17     59.06 o 
   2   8  -4      154.43      152.29     21.06 o 
   4   8  -4      424.93      450.62     29.29 o 
   6   8  -4       16.54        3.22     14.59 o 
   8   8  -4      327.36      411.34     35.46 o 
  10   8  -4      116.13      154.97     25.71 o 
  12   8  -4       46.42       82.76     25.93 o 
   1   9  -4      797.01      776.23     37.57 o 
   3   9  -4      883.53      886.83     39.02 o 
   5   9  -4      755.72      695.98     42.30 o 
   7   9  -4       41.27        4.53     16.05 o 
   9   9  -4       28.17       39.83     18.80 o 
  11   9  -4        8.71       12.31     19.68 o 
  13   9  -4       10.47       19.65     31.83 o 
   0  10  -4     1477.21     1545.24     79.57 o 
   2  10  -4      261.96      241.81     23.69 o 
   4  10  -4      186.54      204.18     33.37 o 
   6  10  -4      564.95      521.74     39.00 o 
   8  10  -4     1089.70     1089.27     95.46 o 
  10  10  -4       33.78        2.01     18.20 o 
  12  10  -4       23.81        8.05     28.62 o 
   1  11  -4     1426.37     1586.73     57.79 o 
   3  11  -4     1300.94     1336.67     47.02 o 
   5  11  -4     1763.57     1797.79     64.42 o 
   7  11  -4     1533.05     1572.82     62.09 o 
   9  11  -4       49.82       57.10     20.17 o 
  11  11  -4        6.24       35.70     20.29 o 
  13  11  -4       22.49        9.62     32.56 o 
   0  12  -4        5.57       37.36     19.38 o 
   2  12  -4      419.53      365.09     27.49 o 
   4  12  -4      176.55      192.80     29.95 o 
   6  12  -4      668.19      651.66     43.55 o 
   8  12  -4      145.75      105.88     24.20 o 
  10  12  -4       25.25       23.22     27.76 o 
  12  12  -4       19.74      -15.69     24.38 o 
   1  13  -4      470.99      460.32     28.12 o 
   3  13  -4      223.88      207.74     27.88 o 
   5  13  -4      452.46      471.57     35.19 o 
   7  13  -4      298.93      267.19     48.52 o 
   9  13  -4       36.26      -22.56     15.04 o 
  11  13  -4        2.73      -15.84     22.19 o 
   0  14  -4      276.11      303.32     43.15 o 
   2  14  -4      486.23      497.94     31.52 o 
   4  14  -4      162.82      183.74     31.44 o 
   6  14  -4     1183.44     1037.51     50.50 o 
   8  14  -4      438.90      384.05     37.48 o 
  10  14  -4        0.76        7.03     27.41 o 
  12  14  -4       43.51       44.17     28.65 o 
   1  15  -4      491.21      522.19     30.80 o 
   3  15  -4     1504.70     1485.19     62.82 o 
   5  15  -4      280.08      321.22     37.39 o 
   7  15  -4      841.47      902.92     53.04 o 
   9  15  -4      149.64      124.35     26.63 o 
  11  15  -4       24.75       40.64     26.34 o 
   0  16  -4      111.12      159.19     28.11 o 
   2  16  -4       95.54       65.32     18.70 o 
   4  16  -4       95.45      119.07     25.09 o 
   6  16  -4      198.81      194.07     33.46 o 
   8  16  -4       69.73       33.47     20.97 o 
  10  16  -4       53.74       38.75     25.98 o 
  12  16  -4       27.75       57.68     30.09 o 
   1  17  -4      112.97      132.13     18.63 o 
   3  17  -4      248.15      291.71     32.99 o 
   5  17  -4       10.77       26.69     27.81 o 
   7  17  -4       45.39       31.27     19.65 o 
   9  17  -4       58.13       18.96     21.15 o 
  11  17  -4       12.11       44.95     27.46 o 
   0  18  -4      401.21      423.67     41.74 o 
   2  18  -4      153.54      154.14     25.64 o 
   4  18  -4      265.22      269.94     30.47 o 
   6  18  -4      113.59       97.61     22.79 o 
   8  18  -4      167.92      159.74     26.59 o 
  10  18  -4        4.74        0.41     24.96 o 
   1  19  -4       72.62       86.23     21.22 o 
   3  19  -4       14.94       -5.53     15.54 o 
   5  19  -4       16.30       39.05     20.27 o 
   7  19  -4      146.14      118.07     24.83 o 
   9  19  -4        0.02       20.68     25.34 o 
  11  19  -4       21.30        3.60     28.06 o 
   0  20  -4      291.59      347.45     57.73 o 
   2  20  -4       34.77       58.76     19.78 o 
   4  20  -4       38.47        3.68     23.26 o 
   6  20  -4       47.42       21.16     19.38 o 
   8  20  -4      253.82      246.33     33.29 o 
  10  20  -4       20.95       15.08     35.85 o 
   1  21  -4      356.90      391.38     35.21 o 
   3  21  -4       44.12        9.92     18.98 o 
   5  21  -4       10.28       23.47     20.14 o 
   7  21  -4      137.50      140.22     24.83 o 
   9  21  -4      190.60      204.40     41.99 o 
   0  22  -4      587.19      528.28     83.27 o 
   2  22  -4       30.62       36.03     19.71 o 
   4  22  -4       14.30       12.11     18.32 o 
   6  22  -4       27.17       38.71     23.47 o 
   8  22  -4       27.88       14.92     25.32 o 
  10  22  -4      150.03      161.36     38.55 o 
   1  23  -4       73.74       64.48     21.87 o 
   3  23  -4       42.99        7.83     19.81 o 
   5  23  -4       24.06       33.10     20.91 o 
   7  23  -4        6.04       -1.71     22.95 o 
   9  23  -4       75.04       40.64     39.29 o 
   0  24  -4        6.61       47.50     43.43 o 
   2  24  -4       80.51       60.31     22.57 o 
   4  24  -4        7.57       43.45     21.20 o 
   6  24  -4      128.83      128.89     28.32 o 
   8  24  -4       19.04       -1.80     26.26 o 
   1  25  -4       78.30       67.71     30.20 o 
   3  25  -4       67.57       62.60     26.76 o 
   5  25  -4       32.50       -2.78     20.67 o 
   7  25  -4       27.94       44.78     27.42 o 
   0  26  -4      427.63      429.76    105.59 o 
   2  26  -4       22.16        5.55     26.97 o 
   4  26  -4       46.33       36.60     23.25 o 
   6  26  -4       24.47       24.22     27.60 o 
   1  27  -4       10.00       -8.31     24.57 o 
   3  27  -4       35.21       10.15     23.05 o 
   5  27  -4       18.94       -3.51     25.87 o 
   7  27  -4        9.09       10.69     38.51 o 
   0  28  -4      117.94       55.22     42.99 o 
   2  28  -4       45.62        7.77     27.84 o 
   4  28  -4        1.18      -24.16     23.11 o 
   6  28  -4       76.91       54.99     31.30 o 
   1  29  -4       86.14       80.16     33.66 o 
   3  29  -4        2.49       72.97     32.46 o 
   5  29  -4        7.35        6.43     32.81 o 
   0  30  -4       54.14       39.01     42.69 o 
   2  30  -4       35.32       53.46     32.89 o 
   2   1  -3     6744.72     6805.91    137.90 o 
   4   1  -3       28.30       27.78      9.06 o 
   6   1  -3     3412.73     3259.23     64.33 o 
   8   1  -3      189.41      188.12     19.50 o 
  10   1  -3      282.49      275.46     38.94 o 
  12   1  -3      214.75      227.53     31.66 o 
  14   1  -3       50.57       62.60     29.77 o 
   1   2  -3      953.34      991.33     34.76 o 
   3   2  -3     5290.84     5597.27    105.15 o 
   5   2  -3     6989.02     6765.58    113.00 o 
   7   2  -3      555.68      580.79     25.62 o 
   9   2  -3      319.47      333.83     25.19 o 
  11   2  -3       11.37        8.72     18.34 o 
  13   2  -3       14.65        7.03     20.22 o 
  15   2  -3        6.86      -40.52     40.57 o 
   2   3  -3     2254.65     2259.45     51.91 o 
   4   3  -3    10623.31    11176.46    175.38 o 
   6   3  -3     2283.10     2342.03     50.10 o 
   8   3  -3       99.12       66.52     15.72 o 
  10   3  -3      409.77      399.29     40.19 o 
  12   3  -3        4.15       -7.78     19.63 o 
  14   3  -3        3.62        4.94     38.15 o 
   1   4  -3      570.28      614.55     37.34 o 
   3   4  -3      747.41      813.50     28.20 o 
   5   4  -3     1863.92     1886.51     43.21 o 
   7   4  -3      355.28      355.37     23.37 o 
   9   4  -3      218.26      179.39     23.38 o 
  11   4  -3       51.45        7.49     27.96 o 
  13   4  -3       34.96        8.20     21.28 o 
   2   5  -3     1035.65     1004.68     30.36 o 
   4   5  -3     2508.55     2484.18     50.78 o 
   6   5  -3      263.59      248.91     16.57 o 
   8   5  -3      239.65      282.43     27.63 o 
  10   5  -3       22.35       -0.86     14.76 o 
  12   5  -3       39.66       36.35     22.13 o 
  14   5  -3       20.94       -7.82     37.89 o 
   1   6  -3      120.03      120.90     12.98 o 
   3   6  -3     1148.82     1091.55     28.32 o 
   5   6  -3     2626.42     2647.93     49.27 o 
   7   6  -3      667.09      598.47     35.52 o 
   9   6  -3      479.80      507.28     35.37 o 
  11   6  -3      210.61      229.40     33.62 o 
  13   6  -3        9.43        2.14     27.75 o 
   2   7  -3     1761.43     1759.06     47.82 o 
   4   7  -3      154.13      149.54     16.29 o 
   6   7  -3     1808.31     1872.04     59.66 o 
   8   7  -3      418.16      496.72     34.62 o 
  10   7  -3      547.79      509.47     37.02 o 
  12   7  -3      115.88      151.48     30.51 o 
  14   7  -3        7.52       23.05     31.21 o 
   1   8  -3     1695.67     1744.79     48.22 o 
   3   8  -3      773.83      819.44     34.57 o 
   5   8  -3     1144.61     1154.44     57.79 o 
   7   8  -3      131.05      120.17     20.17 o 
   9   8  -3        1.51       -8.22     14.75 o 
  11   8  -3       82.26       62.13     21.03 o 
  13   8  -3       51.18        5.48     27.31 o 
   2   9  -3     1331.15     1416.98     42.32 o 
   4   9  -3      407.65      370.24     24.44 o 
   6   9  -3      943.16      870.48     42.71 o 
   8   9  -3      341.69      362.44     31.29 o 
  10   9  -3       66.01       71.82     20.15 o 
  12   9  -3       13.36        4.19     20.48 o 
  14   9  -3       13.24       68.93     35.63 o 
   1  10  -3      846.25      830.56     32.95 o 
   3  10  -3     1671.11     1663.16     59.87 o 
   5  10  -3      183.54      173.56     22.99 o 
   7  10  -3      504.96      469.96     34.68 o 
   9  10  -3      533.93      491.12     49.87 o 
  11  10  -3       88.95       47.90     23.72 o 
  13  10  -3        8.12      -31.52     27.85 o 
   2  11  -3     1522.56     1550.77     45.57 o 
   4  11  -3      227.40      200.57     25.27 o 
   6  11  -3      511.48      467.91     37.10 o 
   8  11  -3       86.48       76.98     20.00 o 
  10  11  -3       72.65       45.27     19.96 o 
  12  11  -3       37.09       55.13     30.41 o 
  14  11  -3        0.18        0.68     29.23 o 
   1  12  -3     3093.13     3214.11     68.34 o 
   3  12  -3     3240.85     3332.72     75.55 o 
   5  12  -3     2691.24     2752.52     90.30 o 
   7  12  -3     2032.38     1885.23     63.92 o 
   9  12  -3     1175.93     1286.89     56.51 o 
  11  12  -3      316.64      301.66     37.99 o 
  13  12  -3       18.01       49.40     25.48 o 
   2  13  -3     3818.63     4026.28     86.95 o 
   4  13  -3      185.97      191.60     28.06 o 
   6  13  -3     2071.72     1941.91     65.25 o 
   8  13  -3      797.46      739.78     44.38 o 
  10  13  -3      138.97       96.76     26.18 o 
  12  13  -3       51.45       60.88     38.86 o 
   1  14  -3     1631.28     1693.41     48.79 o 
   3  14  -3      628.84      611.39     38.96 o 
   5  14  -3      315.93      249.53     28.15 o 
   7  14  -3      451.25      373.31     51.18 o 
   9  14  -3       20.15       23.02     18.50 o 
  11  14  -3       77.54       70.04     27.53 o 
  13  14  -3       27.01       36.85     25.29 o 
   2  15  -3      434.16      388.52     37.46 o 
   4  15  -3      475.55      491.39     36.87 o 
   6  15  -3      449.78      361.10     30.07 o 
   8  15  -3      291.99      323.83     33.14 o 
  10  15  -3       94.77      125.75     28.46 o 
  12  15  -3       21.88       21.05     24.16 o 
   1  16  -3      169.12      168.11     22.81 o 
   3  16  -3      250.89      188.20     21.96 o 
   5  16  -3      107.62       64.28     17.42 o 
   7  16  -3       78.05       67.86     21.55 o 
   9  16  -3        8.83        9.32     19.99 o 
  11  16  -3       98.67       49.42     25.81 o 
  13  16  -3        9.55       -2.77     27.10 o 
   2  17  -3      426.88      407.86     24.40 o 
   4  17  -3      218.21      188.61     45.80 o 
   6  17  -3      886.51      869.63     50.34 o 
   8  17  -3      256.73      265.05     32.49 o 
  10  17  -3       16.30        5.66     21.15 o 
  12  17  -3        5.17       14.46     24.48 o 
   1  18  -3       10.37        8.13     11.20 o 
   3  18  -3      907.93      927.32     64.56 o 
   5  18  -3      192.98      168.62     24.44 o 
   7  18  -3       22.35       22.13     19.82 o 
   9  18  -3      149.24       74.41     25.69 o 
  11  18  -3      105.74      111.16     31.69 o 
   2  19  -3      110.75      114.61     20.52 o 
   4  19  -3      257.48      257.98     26.73 o 
   6  19  -3      204.04      206.69     26.96 o 
   8  19  -3        5.84       23.98     20.87 o 
  10  19  -3       13.05        1.24     22.58 o 
  12  19  -3       10.67       16.31     26.68 o 
   1  20  -3       53.94       52.72     14.06 o 
   3  20  -3      241.33      193.64     29.62 o 
   5  20  -3      261.62      314.03     30.24 o 
   7  20  -3      149.67      100.42     25.05 o 
   9  20  -3      188.94      156.33     30.16 o 
  11  20  -3        9.35       27.63     25.72 o 
   2  21  -3       24.75      -13.50     14.56 o 
   4  21  -3      669.64      713.92     42.30 o 
   6  21  -3      472.44      524.69     46.91 o 
   8  21  -3        3.52       22.48     22.92 o 
  10  21  -3      165.82       90.82     28.96 o 
   1  22  -3        0.59       10.59     14.97 o 
   3  22  -3       65.58       54.87     18.56 o 
   5  22  -3      380.56      445.46     42.30 o 
   7  22  -3       16.00       19.38     21.82 o 
   9  22  -3       31.85       12.05     22.02 o 
  11  22  -3        9.31      -12.19     28.00 o 
   2  23  -3      577.25      589.45     73.48 o 
   4  23  -3       66.85       51.01     20.54 o 
   6  23  -3      355.18      365.14     41.51 o 
   8  23  -3       32.29       46.58     24.26 o 
  10  23  -3       23.83      -23.55     24.93 o 
   1  24  -3      191.75      202.92     26.26 o 
   3  24  -3      147.64       87.76     22.31 o 
   5  24  -3      133.68      110.46     24.66 o 
   7  24  -3      201.06      130.09     30.07 o 
   9  24  -3       26.97       -7.96     24.28 o 
   2  25  -3      102.70       72.10     20.94 o 
   4  25  -3      149.07      171.26     27.14 o 
   6  25  -3       17.35       70.97     26.30 o 
   8  25  -3       11.48        5.56     25.01 o 
   1  26  -3        9.70        9.22     19.00 o 
   3  26  -3        8.20       21.44     20.33 o 
   5  26  -3        0.68      -19.01     21.13 o 
   7  26  -3       17.67       11.42     25.97 o 
   9  26  -3       10.10      -22.38     26.53 o 
   2  27  -3      376.34      322.72     34.04 o 
   4  27  -3      619.10      723.26     58.55 o 
   6  27  -3       20.46      -11.69     26.29 o 
   8  27  -3       32.89       22.84     28.60 o 
   1  28  -3       16.77        8.67     26.59 o 
   3  28  -3       53.20       68.27     23.21 o 
   5  28  -3       67.65       87.33     30.30 o 
   7  28  -3       36.71        6.02     26.95 o 
   2  29  -3       96.73       34.51     27.43 o 
   4  29  -3      218.08      173.30     33.42 o 
   6  29  -3        6.33       12.82     28.69 o 
   1  30  -3       14.64        5.66     26.02 o 
   3  30  -3       18.28       25.90     23.35 o 
   5  30  -3      122.15      113.06     43.01 o 
   2  31  -3       28.38       37.98     27.11 o 
   4  31  -3       25.35       -1.44     26.00 o 
   1  32  -3       32.29       21.21     28.42 o 
   3  32  -3       27.75       10.87     34.66 o 
   2   0  -2    55144.73    58624.64   2959.66 o 
   4   0  -2     1140.78     1300.03     41.41 o 
   6   0  -2    29502.37    30239.08    663.15 o 
   8   0  -2      423.65      449.78     58.64 o 
  10   0  -2      236.53      264.76     45.06 o 
  12   0  -2      133.66      142.90     36.68 o 
  14   0  -2       10.23       51.18     55.91 o 
   1   1  -2     3014.07     2967.90     64.92 o 
   3   1  -2    10304.46     9915.52    150.64 o 
   5   1  -2      855.73      957.13     35.20 o 
   7   1  -2     1539.53     1706.46     39.67 o 
   9   1  -2      148.18      150.60     17.34 o 
  11   1  -2       26.62        5.73     17.27 o 
  13   1  -2       43.59       19.49     19.23 o 
  15   1  -2       20.51       65.69     65.64 o 
   0   2  -2     2243.04     2396.44     80.92 o 
   2   2  -2    15638.69    15797.03    251.25 o 
   4   2  -2     2099.76     2019.51     40.26 o 
   6   2  -2     5913.49     5524.88     92.60 o 
   8   2  -2      690.35      750.53     32.94 o 
  10   2  -2       75.01       44.10     17.01 o 
  12   2  -2        0.21       -0.38     19.90 o 
  14   2  -2      155.71      172.05     87.41 o 
   1   3  -2     4206.72     4204.79     84.39 o 
   3   3  -2     6507.62     6230.92    107.30 o 
   5   3  -2     3511.86     3431.29     71.40 o 
   7   3  -2      576.39      466.03     20.32 o 
   9   3  -2      179.82      202.79     19.82 o 
  11   3  -2       68.79       63.78     19.61 o 
  13   3  -2      146.10      193.65     31.94 o 
  15   3  -2       27.22       32.63     60.28 o 
   0   4  -2     5529.00     5635.03    157.21 o 
   2   4  -2     6631.07     6503.49    124.87 o 
   4   4  -2      589.42      525.58     21.26 o 
   6   4  -2     3014.53     3143.97     58.65 o 
   8   4  -2      271.58      264.16     21.29 o 
  10   4  -2      379.36      407.39     27.52 o 
  12   4  -2       99.05      104.69     27.17 o 
  14   4  -2       91.47      172.85     40.27 o 
   1   5  -2      152.94      139.91     12.21 o 
   3   5  -2     2336.85     2367.68     49.87 o 
   5   5  -2     1650.50     1591.76     41.13 o 
   7   5  -2      187.68      211.67     18.41 o 
   9   5  -2      473.85      494.76     28.81 o 
  11   5  -2      256.41      271.89     35.35 o 
  13   5  -2       87.23       83.16     32.59 o 
  15   5  -2       28.51       41.76     34.21 o 
   0   6  -2     2452.17     2201.90     78.56 o 
   2   6  -2     1307.02     1356.08     48.03 o 
   4   6  -2      184.41      229.73     27.11 o 
   6   6  -2     1408.67     1467.48     40.15 o 
   8   6  -2      331.55      319.84     25.74 o 
  10   6  -2      558.03      576.20     32.34 o 
  12   6  -2       70.48      104.91     32.55 o 
  14   6  -2       16.76        6.52     27.49 o 
   1   7  -2     2076.38     2014.45     47.17 o 
   3   7  -2       35.41       37.00     15.75 o 
   5   7  -2       76.19       86.56     20.21 o 
   7   7  -2      943.01      995.02     39.87 o 
   9   7  -2       81.96       99.60     21.33 o 
  11   7  -2        7.66       -1.71     22.23 o 
  13   7  -2        8.62       20.69     51.95 o 
  15   7  -2       30.65       73.15     33.86 o 
   0   8  -2     1788.03     1698.94     55.86 o 
   2   8  -2     3556.83     3354.85     69.00 o 
   4   8  -2      286.35      286.62     22.37 o 
   6   8  -2      517.90      525.09     26.14 o 
   8   8  -2      136.90      160.11     20.99 o 
  10   8  -2      339.17      386.75     31.29 o 
  12   8  -2       13.87       31.09     46.32 o 
  14   8  -2       67.26       70.84     40.34 o 
   1   9  -2     1232.89     1283.92     35.44 o 
   3   9  -2      236.34      272.69     24.94 o 
   5   9  -2      130.97      116.33     15.30 o 
   7   9  -2     1338.79     1371.40     42.25 o 
   9   9  -2     1065.10     1029.82     46.01 o 
  11   9  -2       71.98       70.04     22.49 o 
  13   9  -2      319.37      388.14     51.50 o 
  15   9  -2        2.79        8.76     31.62 o 
   0  10  -2       69.74       55.47     14.99 o 
   2  10  -2      942.52      931.58     29.99 o 
   4  10  -2      205.89      222.15     30.18 o 
   6  10  -2       14.10       14.84     10.99 o 
   8  10  -2      272.04      221.03     24.22 o 
  10  10  -2     1143.42     1071.69     55.91 o 
  12  10  -2        6.04        8.32     22.70 o 
  14  10  -2       17.90       59.78     31.67 o 
   1  11  -2    17829.28    18342.15    273.77 o 
   3  11  -2      871.13      949.43     38.85 o 
   5  11  -2     1641.44     1647.09     44.32 o 
   7  11  -2      464.27      405.61     30.54 o 
   9  11  -2     1848.99     1900.99     62.53 o 
  11  11  -2      321.75      261.88     34.83 o 
  13  11  -2      105.86      126.45     35.65 o 
   0  12  -2     1056.59     1190.30     47.34 o 
   2  12  -2       24.38       22.24      8.73 o 
   4  12  -2      457.70      464.62     33.63 o 
   6  12  -2      553.09      483.79     32.26 o 
   8  12  -2       35.07       18.23     14.85 o 
  10  12  -2      737.20      771.39     51.24 o 
  12  12  -2       35.94       26.78     26.72 o 
  14  12  -2       10.00       12.27     29.44 o 
   1  13  -2     3262.65     3299.97     65.74 o 
   3  13  -2      441.31      519.03     24.83 o 
   5  13  -2      635.61      620.42     40.60 o 
   7  13  -2      315.81      373.17     30.77 o 
   9  13  -2      900.61      901.84     67.86 o 
  11  13  -2      114.72       68.01     23.80 o 
  13  13  -2       52.04       31.27     28.98 o 
   0  14  -2     4915.03     5288.24    133.79 o 
   2  14  -2      679.81      688.54     26.18 o 
   4  14  -2      324.15      303.51     30.30 o 
   6  14  -2      108.36      107.50     21.12 o 
   8  14  -2      401.64      404.82     33.15 o 
  10  14  -2      990.60      929.07     56.95 o 
  12  14  -2       95.88      112.07     28.64 o 
  14  14  -2       19.37       -5.05     30.10 o 
   1  15  -2      142.74      168.25     15.03 o 
   3  15  -2      967.65     1118.03     33.39 o 
   5  15  -2       89.51       56.59     19.19 o 
   7  15  -2      870.85      874.99     50.32 o 
   9  15  -2      169.44      204.30     37.02 o 
  11  15  -2       90.57       52.02     29.20 o 
  13  15  -2       11.03       46.59     43.33 o 
   0  16  -2      621.86      639.83     79.44 o 
   2  16  -2      345.39      347.93     20.46 o 
   4  16  -2       30.94       28.31     13.15 o 
   6  16  -2      369.97      361.14     32.18 o 
   8  16  -2      265.58      260.08     32.22 o 
  10  16  -2      107.30      107.30     25.59 o 
  12  16  -2       21.06       19.80     23.32 o 
   1  17  -2     2345.58     2397.29     54.87 o 
   3  17  -2        3.16       10.20     12.37 o 
   5  17  -2      333.94      350.13     28.13 o 
   7  17  -2      415.89      384.05     32.09 o 
   9  17  -2      535.91      554.80     46.31 o 
  11  17  -2        0.64       11.72     21.57 o 
  13  17  -2       10.09       27.56     31.10 o 
   0  18  -2      496.06      465.47     46.63 o 
   2  18  -2      360.99      355.59     21.87 o 
   4  18  -2       43.84       76.99     16.78 o 
   6  18  -2      116.63      168.88     22.48 o 
   8  18  -2      239.04      340.86     37.96 o 
  10  18  -2      100.37       55.14     23.90 o 
  12  18  -2       12.76        4.76     24.15 o 
   1  19  -2      543.54      603.46     28.13 o 
   3  19  -2      129.00      145.59     26.27 o 
   5  19  -2      631.38      613.89     51.38 o 
   7  19  -2      155.08      153.18     28.52 o 
   9  19  -2      123.38       93.97     38.34 o 
  11  19  -2       19.35       -6.11     27.64 o 
  13  19  -2       13.74       23.83     42.38 o 
   0  20  -2      420.84      466.91     37.28 o 
   2  20  -2      333.89      411.08     29.57 o 
   4  20  -2       99.27      111.95     19.08 o 
   6  20  -2      138.12      128.93     32.36 o 
   8  20  -2      250.27      194.88     37.85 o 
  10  20  -2      103.00       42.70     23.44 o 
  12  20  -2        2.41       -1.47     25.80 o 
   1  21  -2      804.49      833.30     43.36 o 
   3  21  -2      200.00      185.44     26.54 o 
   5  21  -2      133.55      136.89     32.44 o 
   7  21  -2       51.69       56.43     22.16 o 
   9  21  -2       50.75       28.25     23.13 o 
  11  21  -2        8.42      -14.16     25.27 o 
   0  22  -2      950.37     1034.93     52.58 o 
   2  22  -2      758.15      770.14     40.22 o 
   4  22  -2      199.44      209.81     25.24 o 
   6  22  -2     1055.91     1143.44     58.32 o 
   8  22  -2       98.02      118.99     27.88 o 
  10  22  -2       29.15       40.66     26.29 o 
  12  22  -2        5.23       13.22     28.16 o 
   1  23  -2       69.50       28.11     13.72 o 
   3  23  -2      416.25      484.75     34.88 o 
   5  23  -2      103.88      113.80     22.93 o 
   7  23  -2      554.11      524.66     43.96 o 
   9  23  -2       23.01       64.71     26.45 o 
  11  23  -2        5.12      -15.19     24.93 o 
   0  24  -2      358.39      349.27     57.78 o 
   2  24  -2      492.82      507.29     35.40 o 
   4  24  -2      120.80      105.74     25.33 o 
   6  24  -2      313.76      362.41     40.21 o 
   8  24  -2      120.45      101.21     28.10 o 
  10  24  -2        7.68       16.18     26.23 o 
   1  25  -2      159.90      143.77     22.11 o 
   3  25  -2      561.10      492.47     36.62 o 
   5  25  -2      310.20      188.87     31.26 o 
   7  25  -2      254.81      245.87     34.91 o 
   9  25  -2        1.15       27.01     25.29 o 
   0  26  -2      241.59      272.51     69.19 o 
   2  26  -2      514.78      493.09     71.17 o 
   4  26  -2       49.34       54.86     20.68 o 
   6  26  -2      414.07      455.53     52.29 o 
   8  26  -2       74.84       62.86     27.79 o 
  10  26  -2        0.96        3.73     32.03 o 
   1  27  -2       37.15       49.46     18.81 o 
   3  27  -2       39.41       17.33     18.52 o 
   5  27  -2       57.89       59.59     23.74 o 
   7  27  -2       45.73       36.54     25.83 o 
   9  27  -2       33.59       45.50     27.91 o 
   0  28  -2      500.54      451.25     58.99 o 
   2  28  -2       30.58       28.61     27.11 o 
   4  28  -2       45.23       70.52     24.20 o 
   6  28  -2       29.11       23.56     23.88 o 
   8  28  -2       65.01       99.80     30.85 o 
   1  29  -2      259.95      185.46     31.02 o 
   3  29  -2       44.04       24.32     34.87 o 
   5  29  -2       86.02       77.71     27.50 o 
   7  29  -2       57.28       51.96     27.28 o 
   0  30  -2      307.83      292.94     50.96 o 
   2  30  -2       37.08       38.36     20.74 o 
   4  30  -2       24.24       18.61     23.65 o 
   6  30  -2       30.29       92.73     29.40 o 
   1  31  -2       48.18       63.72     26.71 o 
   3  31  -2        4.95       -6.38     23.84 o 
   5  31  -2       14.97        5.77     25.28 o 
   0  32  -2       76.05       19.10     39.00 o 
   2  32  -2       89.86       75.80     40.82 o 
   4  32  -2        8.47      -20.08     25.38 o 
   1  33  -2       50.34       31.57     26.45 o 
   3  33  -2       16.16       51.58     29.53 o 
   0  34  -2       75.98      108.59     46.04 o 
   2   1  -1    25809.30    26136.40    431.72 o 
   4   1  -1    41721.23    43443.44    736.86 o 
   6   1  -1      935.60      872.05     30.85 o 
   8   1  -1     1196.88     1220.97     63.30 o 
  10   1  -1      505.30      601.66     52.23 o 
  12   1  -1      331.08      301.03     29.85 o 
  14   1  -1       20.42       35.24     34.66 o 
   1   2  -1     9890.47     9423.98    238.67 o 
   3   2  -1    59381.45    64583.74   1235.75 o 
   5   2  -1     1837.84     1889.96     49.73 o 
   7   2  -1      812.88      812.98     27.70 o 
   9   2  -1      496.25      553.40     40.64 o 
  11   2  -1      320.94      358.78     29.70 o 
  13   2  -1       58.19       50.67     23.76 o 
  15   2  -1       12.87       34.86     42.58 o 
   2   3  -1    50754.41    53684.96   1537.42 o 
   4   3  -1      536.09      482.18     21.17 o 
   6   3  -1       16.25        5.69      8.03 o 
   8   3  -1      668.25      716.14     33.75 o 
  10   3  -1     1054.13     1085.87     43.82 o 
  12   3  -1        1.30       -6.14     18.47 o 
  14   3  -1      118.48       92.79     44.13 o 
   1   4  -1     1825.79     1859.30     49.84 o 
   3   4  -1    11321.96    10661.74    173.04 o 
   5   4  -1     2697.21     2557.93     71.96 o 
   7   4  -1      768.58      839.17     29.24 o 
   9   4  -1     1376.06     1435.76     47.73 o 
  11   4  -1      160.36      145.50     22.97 o 
  13   4  -1      143.88      139.84     29.68 o 
  15   4  -1       25.68        1.89     43.80 o 
   2   5  -1      375.94      368.66     19.53 o 
   4   5  -1     5222.01     5293.49    107.00 o 
   6   5  -1     1063.33      986.95     30.51 o 
   8   5  -1      282.71      311.07     21.65 o 
  10   5  -1      277.90      242.39     24.80 o 
  12   5  -1      164.47      130.13     38.44 o 
  14   5  -1       54.12       65.14     25.67 o 
   1   6  -1     7919.22     7496.92    141.64 o 
   3   6  -1     7867.43     7561.50    165.72 o 
   5   6  -1      552.10      528.68     26.26 o 
   7   6  -1      291.91      305.92     20.34 o 
   9   6  -1       91.19      114.08     24.69 o 
  11   6  -1      461.74      516.68     42.65 o 
  13   6  -1      281.98      348.61     64.29 o 
  15   6  -1      127.50      116.00     69.80 o 
   2   7  -1     8356.46     8158.56    178.66 o 
   4   7  -1      776.70      753.42     24.69 o 
   6   7  -1      219.87      220.61     17.35 o 
   8   7  -1       52.30       40.71     12.33 o 
  10   7  -1       37.56       20.74     17.25 o 
  12   7  -1      374.26      355.81     60.33 o 
  14   7  -1       45.27       65.76     34.08 o 
   1   8  -1     2824.71     2692.86     56.68 o 
   3   8  -1      854.38      821.44     38.38 o 
   5   8  -1     1748.07     1639.70     50.47 o 
   7   8  -1      816.59      896.95     32.19 o 
   9   8  -1      375.42      410.21     26.25 o 
  11   8  -1      292.70      354.90     40.65 o 
  13   8  -1       81.04      116.28     29.42 o 
  15   8  -1      108.93       83.71     40.44 o 
   2   9  -1     1422.22     1518.14     39.25 o 
   4   9  -1      176.40      154.07     15.57 o 
   6   9  -1     2158.45     2163.24     51.67 o 
   8   9  -1     1118.10     1181.48     39.28 o 
  10   9  -1      248.71      256.53     31.94 o 
  12   9  -1      314.05      372.38     87.25 o 
  14   9  -1      205.21      118.45     52.28 o 
   1  10  -1      606.38      614.57     19.64 o 
   3  10  -1     4396.04     4308.75    106.85 o 
   5  10  -1     3837.38     3644.59     74.88 o 
   7  10  -1     1202.59     1205.61     38.11 o 
   9  10  -1      122.96      167.77     33.53 o 
  11  10  -1      653.81      660.81     57.98 o 
  13  10  -1      437.89      578.17     65.52 o 
  15  10  -1       10.07       -4.20     32.63 o 
   2  11  -1      877.26      904.47     24.88 o 
   4  11  -1      107.25      133.97     20.52 o 
   6  11  -1        2.92        0.23     14.66 o 
   8  11  -1       66.37       50.40     14.18 o 
  10  11  -1      225.24      228.93     32.11 o 
  12  11  -1      174.67      193.47     46.12 o 
  14  11  -1        2.89       38.67     32.60 o 
   1  12  -1     3270.12     3424.10     62.98 o 
   3  12  -1     6585.08     6426.94    120.07 o 
   5  12  -1     6008.72     6100.58    128.80 o 
   7  12  -1      680.75      726.94     46.19 o 
   9  12  -1      121.87      178.86     24.59 o 
  11  12  -1      273.76      309.71     46.03 o 
  13  12  -1      271.80      258.82     60.38 o 
  15  12  -1       45.94       14.60     35.15 o 
   2  13  -1     1596.60     1697.56     38.64 o 
   4  13  -1     2032.35     2172.70     55.50 o 
   6  13  -1      721.59      873.54     33.88 o 
   8  13  -1      174.94      215.81     39.32 o 
  10  13  -1       17.46       18.33     17.49 o 
  12  13  -1      349.10      420.07     54.17 o 
  14  13  -1       84.44       49.75     36.33 o 
   1  14  -1     5168.02     5217.39     89.85 o 
   3  14  -1     2664.09     2699.99     54.75 o 
   5  14  -1      234.21      217.91     22.24 o 
   7  14  -1      265.52      249.07     25.48 o 
   9  14  -1      220.45      278.13     33.47 o 
  11  14  -1      413.14      524.03     56.34 o 
  13  14  -1       48.90       21.50     31.64 o 
   2  15  -1      828.73      932.77     28.73 o 
   4  15  -1      139.55      217.70     32.94 o 
   6  15  -1      463.06      531.37     31.76 o 
   8  15  -1      399.18      388.21     77.61 o 
  10  15  -1       22.24        5.91     18.09 o 
  12  15  -1      145.39       67.96     42.79 o 
  14  15  -1      116.45      170.45     44.84 o 
   1  16  -1      471.03      480.14     27.38 o 
   3  16  -1      627.36      550.59     23.60 o 
   5  16  -1      764.64      744.02     34.92 o 
   7  16  -1      120.32      130.37     33.81 o 
   9  16  -1      332.52      377.95     38.64 o 
  11  16  -1       78.69      114.42     35.36 o 
  13  16  -1       26.90       36.13     33.90 o 
   2  17  -1     1176.11     1178.30     42.35 o 
   4  17  -1     1155.66     1189.92     43.63 o 
   6  17  -1      302.01      358.04     33.72 o 
   8  17  -1       48.96       46.00     20.35 o 
  10  17  -1       37.29       29.55     21.10 o 
  12  17  -1      259.81      348.62     58.17 o 
   1  18  -1      543.60      544.15     24.65 o 
   3  18  -1     1850.51     1761.81     53.54 o 
   5  18  -1      227.89      263.07     24.12 o 
   7  18  -1       13.60       36.94     18.24 o 
   9  18  -1       54.92       56.20     23.80 o 
  11  18  -1       15.19      -15.91     24.11 o 
  13  18  -1       92.27       45.70     35.77 o 
   2  19  -1      578.79      524.66     25.34 o 
   4  19  -1      214.56      245.87     40.51 o 
   6  19  -1       76.70       78.48     26.22 o 
   8  19  -1        8.73       -5.33     17.38 o 
  10  19  -1      100.75      130.94     29.95 o 
  12  19  -1       13.24        6.43     34.42 o 
   1  20  -1      191.59      207.88     18.70 o 
   3  20  -1       99.04       83.35     16.24 o 
   5  20  -1      402.29      414.39     34.30 o 
   7  20  -1       51.98       72.26     23.74 o 
   9  20  -1      225.70      238.56     34.60 o 
  11  20  -1       31.08       46.16     31.01 o 
  13  20  -1       39.87      107.19     43.25 o 
   2  21  -1      398.83      402.25     24.07 o 
   4  21  -1      431.10      406.29     31.38 o 
   6  21  -1       38.47       69.67     20.67 o 
   8  21  -1      120.93      131.27     26.66 o 
  10  21  -1       69.51      116.79     27.75 o 
  12  21  -1        6.15       42.93     33.63 o 
   1  22  -1      134.03      145.62     26.96 o 
   3  22  -1      592.83      557.00     33.01 o 
   5  22  -1       52.56       69.32     20.09 o 
   7  22  -1      170.33      165.15     39.33 o 
   9  22  -1       66.92       84.26     31.74 o 
  11  22  -1       47.06       60.28     35.69 o 
   2  23  -1     1591.26     1634.36     56.48 o 
   4  23  -1     2794.04     2973.59     76.83 o 
   6  23  -1      305.44      321.16     36.21 o 
   8  23  -1       64.42       60.51     23.97 o 
  10  23  -1      122.64      116.55     32.33 o 
  12  23  -1      166.83      157.24     49.54 o 
   1  24  -1      775.32      809.49     34.78 o 
   3  24  -1     1450.26     1345.04     49.87 o 
   5  24  -1       75.56       61.64     32.36 o 
   7  24  -1        6.74       30.11     21.10 o 
   9  24  -1       79.60       65.94     28.98 o 
  11  24  -1       12.55      -44.18     29.45 o 
   2  25  -1      581.45      553.06     34.15 o 
   4  25  -1      391.81      396.76     35.75 o 
   6  25  -1       47.92        6.82     19.74 o 
   8  25  -1       15.13       15.62     23.69 o 
  10  25  -1       70.44       78.78     42.45 o 
   1  26  -1      196.53      241.15     25.48 o 
   3  26  -1      159.51      164.89     25.88 o 
   5  26  -1      301.58      235.57     33.52 o 
   7  26  -1       70.82       62.44     26.72 o 
   9  26  -1       17.63       37.02     26.94 o 
   2  27  -1     1013.79      946.03     46.22 o 
   4  27  -1      132.88       89.14     27.48 o 
   6  27  -1       38.51       31.85     21.26 o 
   8  27  -1       14.57       20.47     24.50 o 
  10  27  -1       62.40       43.23     36.39 o 
   1  28  -1       32.53       55.12     18.65 o 
   3  28  -1      141.29      130.19     26.93 o 
   5  28  -1       94.70      115.37     46.68 o 
   7  28  -1       30.88       41.14     25.88 o 
   9  28  -1       15.07       53.66     28.39 o 
   2  29  -1       12.30       -9.20     19.22 o 
   4  29  -1      344.02      431.55     70.04 o 
   6  29  -1       89.75       56.84     31.87 o 
   8  29  -1       36.26       47.49     31.04 o 
   1  30  -1       28.64       49.26     28.24 o 
   3  30  -1       59.66       70.52     25.36 o 
   5  30  -1        8.99       71.54     32.88 o 
   7  30  -1        2.01      -19.84     24.95 o 
   2  31  -1      180.19      193.24     31.35 o 
   4  31  -1      128.70      122.33     33.43 o 
   6  31  -1       32.76       82.34     44.37 o 
   1  32  -1       13.32       -5.34     25.93 o 
   3  32  -1        9.16       32.10     28.33 o 
   5  32  -1       51.18       76.87     32.22 o 
   2  33  -1       24.05       32.22     41.13 o 
   4  33  -1       33.93       19.96     36.05 o 
   1  34  -1        3.43       -1.47     45.77 o 
   3  34  -1       86.89      216.85     40.99 o 
   2   0   0      732.15      752.58     40.86 o 
   4   0   0    16502.48    14443.74    355.06 o 
   6   0   0     2976.86     2441.62    106.04 o 
   8   0   0    12832.11    12172.81    438.29 o 
  10   0   0      291.46      219.25     34.44 o 
  12   0   0      137.19      195.27     82.63 o 
  14   0   0      186.21      233.17     79.27 o 
  16   0   0       59.90      111.21     78.99 o 
   1   1   0     7410.49     7614.10    263.37 o 
   3   1   0     1532.58     1485.13     51.91 o 
   5   1   0       76.39       83.51     10.39 o 
   7   1   0      697.36      698.94     32.56 o 
   9   1   0      634.23      660.96     37.07 o 
  11   1   0       69.49       88.75     18.43 o 
  13   1   0       17.80       16.16     35.32 o 
  15   1   0        0.12       26.46     42.32 o 
   2   2   0     6424.30     6472.24    166.80 o 
   4   2   0        0.08       -7.95      7.06 o 
   6   2   0     4299.15     4317.00     88.61 o 
   8   2   0     1579.17     1525.89     67.61 o 
  10   2   0      180.70      194.92     20.45 o 
  12   2   0      235.97      269.21     34.02 o 
  14   2   0        3.00       -4.76     34.03 o 
  16   2   0        5.70       -4.12     46.57 o 
   1   3   0     1131.90     1010.79     33.27 o 
   3   3   0     1881.91     1586.56     43.00 o 
   5   3   0     1351.95     1367.62     40.17 o 
   7   3   0     1344.01     1342.18     39.64 o 
   9   3   0      199.20      157.69     26.28 o 
  11   3   0      514.71      519.55     41.56 o 
  13   3   0      120.03      164.04     42.36 o 
  15   3   0       68.78       43.88     44.09 o 
   0   4   0    25220.46    23457.61    805.78 o 
   2   4   0     9243.89     8426.35    151.26 o 
   4   4   0     5600.55     5376.66    105.11 o 
   6   4   0      148.48      149.65     14.01 o 
   8   4   0      264.15      351.45     34.83 o 
  10   4   0       10.64       -1.00     15.47 o 
  12   4   0        3.80      -25.84     19.46 o 
  14   4   0        3.18       -5.39     34.95 o 
  16   4   0       19.97      -10.58     55.89 o 
   1   5   0      288.00      270.49     52.09 o 
   3   5   0     6115.23     6023.65    114.48 o 
   5   5   0      347.72      307.49     21.89 o 
   7   5   0      197.69      174.99     16.07 o 
   9   5   0      185.00      183.46     18.82 o 
  11   5   0        0.01       15.31     17.67 o 
  13   5   0        1.56       21.88     25.23 o 
  15   5   0        9.28       29.05     42.65 o 
   0   6   0    62896.04    52406.75   1784.81 o 
   2   6   0      351.69      389.54     16.84 o 
   4   6   0     2004.75     2087.81     50.92 o 
   6   6   0     3081.19     2860.36     84.94 o 
   8   6   0     2684.52     2551.14     64.20 o 
  10   6   0        6.48       -0.26     15.04 o 
  12   6   0       23.67        2.16     21.29 o 
  14   6   0        0.02        4.85     38.08 o 
   1   7   0      509.73      494.37     23.85 o 
   3   7   0      344.04      365.20     18.33 o 
   5   7   0       46.78       50.25     11.79 o 
   7   7   0     1693.59     1493.32     43.54 o 
   9   7   0       60.00       68.21     21.08 o 
  11   7   0       32.70       -2.59     25.51 o 
  13   7   0      136.92      197.00     34.40 o 
  15   7   0        7.87       69.90     47.60 o 
   0   8   0     1743.06     1819.98     49.47 o 
   2   8   0        5.24       28.41      8.80 o 
   4   8   0      894.06      894.18     30.41 o 
   6   8   0      595.36      531.12     24.87 o 
   8   8   0       25.80        0.44     11.71 o 
  10   8   0       14.16       -2.82     16.62 o 
  12   8   0      400.71      494.31     53.32 o 
  14   8   0       19.71       -1.70     50.46 o 
   1   9   0     3546.76     3323.89     56.72 o 
   3   9   0     5600.28     5344.34    107.67 o 
   5   9   0     2055.65     2049.83     80.72 o 
   7   9   0     2749.90     2841.54     76.47 o 
   9   9   0      435.10      422.30     36.69 o 
  11   9   0      292.15      316.36     51.50 o 
  13   9   0      350.74      411.42    110.59 o 
  15   9   0      353.84      349.90     69.88 o 
   0  10   0       85.38      119.98     14.71 o 
   2  10   0     4649.47     4508.33     83.09 o 
   4  10   0    10764.70    10730.34    202.36 o 
   6  10   0        1.34       -3.11      8.97 o 
   8  10   0      278.30      302.10     31.13 o 
  10  10   0      101.73       93.14     25.96 o 
  12  10   0      210.37      332.06     39.84 o 
  14  10   0       22.65        7.83     27.16 o 
   1  11   0     7620.49     7537.00    117.25 o 
   3  11   0      482.28      526.16     21.56 o 
   5  11   0       52.23       30.82     11.77 o 
   7  11   0     2899.15     2804.10     86.33 o 
   9  11   0      715.28      615.95     86.61 o 
  11  11   0       20.00       40.69     22.03 o 
  13  11   0        5.76       18.61     25.31 o 
  15  11   0      193.76      208.36     48.24 o 
   0  12   0      894.20      912.26     35.33 o 
   2  12   0       98.43       93.34     10.08 o 
   4  12   0     5591.14     5725.92    106.32 o 
   6  12   0      421.94      471.14     21.07 o 
   8  12   0      684.75      822.61     71.85 o 
  10  12   0       22.52       54.30     22.51 o 
  12  12   0       55.71       71.31     26.05 o 
  14  12   0       27.23       26.18     31.36 o 
   1  13   0     3840.78     3783.58     67.29 o 
   3  13   0     2029.19     1986.67     47.85 o 
   5  13   0        2.47       -7.58      9.43 o 
   7  13   0     2142.64     2060.78     63.36 o 
   9  13   0      397.44      396.44     39.52 o 
  11  13   0       79.79       76.69     25.51 o 
  13  13   0       29.59       42.44     28.74 o 
   0  14   0      601.44      678.03     32.25 o 
   2  14   0      945.92      900.44     26.17 o 
   4  14   0     4057.32     4528.88     89.71 o 
   6  14   0       70.05       77.14     16.79 o 
   8  14   0      335.86      357.31     36.48 o 
  10  14   0       23.90        3.12     20.05 o 
  12  14   0      217.20      174.66     33.83 o 
  14  14   0       21.46       44.62     32.90 o 
   1  15   0      448.26      453.21     20.07 o 
   3  15   0      558.27      552.40     25.04 o 
   5  15   0     1902.65     2030.81     52.12 o 
   7  15   0      611.38      674.89     38.97 o 
   9  15   0        4.38       23.48     21.34 o 
  11  15   0       12.58      -32.05     34.73 o 
  13  15   0      124.87      127.68     39.85 o 
   0  16   0     1802.87     1667.92     55.98 o 
   2  16   0      392.10      418.41     26.64 o 
   4  16   0       87.10       81.88     13.14 o 
   6  16   0        7.17       12.26     12.57 o 
   8  16   0       23.71       28.34     19.84 o 
  10  16   0        8.10       -5.19     20.85 o 
  12  16   0        2.75      -18.91     25.91 o 
  14  16   0       87.91       67.93     37.66 o 
   1  17   0     1843.97     1844.29     43.18 o 
   3  17   0      701.73      662.90     30.12 o 
   5  17   0      496.69      464.89     32.14 o 
   7  17   0       69.49       78.31     24.56 o 
   9  17   0      289.78      250.50     35.59 o 
  11  17   0      526.40      665.42    176.00 o 
  13  17   0       15.82       90.86     41.02 o 
   0  18   0     1652.17     1833.19     61.84 o 
   2  18   0      228.00      271.20     19.11 o 
   4  18   0      121.53      115.19     23.98 o 
   6  18   0      291.96      310.34     28.94 o 
   8  18   0      237.88      197.37     32.13 o 
  10  18   0       48.47       30.92     26.77 o 
  12  18   0      140.41       63.95     56.53 o 
   1  19   0     1971.11     1935.13     61.21 o 
   3  19   0     1212.77     1163.25     38.86 o 
   5  19   0      663.04      733.38     39.88 o 
   7  19   0      552.01      512.99     40.45 o 
   9  19   0       83.59      106.69     50.51 o 
  11  19   0       27.56       70.46     30.80 o 
  13  19   0        2.36       52.40     42.96 o 
   0  20   0      339.50      305.56     28.71 o 
   2  20   0      662.69      674.97     28.14 o 
   4  20   0      592.99      509.58     34.09 o 
   6  20   0      177.56      200.56     32.10 o 
   8  20   0       91.69      159.72     44.44 o 
  10  20   0       94.32      215.03     43.66 o 
  12  20   0       71.89      100.03     40.24 o 
   1  21   0      342.24      402.74     23.38 o 
   3  21   0      217.96      235.47     21.97 o 
   5  21   0      211.81      194.14     24.50 o 
   7  21   0        2.94        7.42     16.75 o 
   9  21   0       26.68       75.32     31.21 o 
  11  21   0       22.64       19.51     35.10 o 
   0  22   0     5730.09     5127.59    134.89 o 
   2  22   0      156.61      182.51     18.23 o 
   4  22   0      206.24      188.38     24.24 o 
   6  22   0      401.09      354.21     38.48 o 
   8  22   0      425.10      590.48     99.71 o 
  10  22   0        3.04       22.67     49.37 o 
  12  22   0       80.12      114.69     43.78 o 
   1  23   0       20.35       23.76     12.53 o 
   3  23   0        0.27       -9.02     14.93 o 
   5  23   0        0.05        5.63     16.40 o 
   7  23   0      321.69      357.57     39.23 o 
   9  23   0        0.53       -7.43     25.15 o 
  11  23   0      187.42      264.36     51.17 o 
   0  24   0     5509.79     5296.36    144.03 o 
   2  24   0       72.31      113.42     17.68 o 
   4  24   0       50.76       35.10     19.08 o 
   6  24   0       30.71       14.64     21.00 o 
   8  24   0      431.91      428.24     89.13 o 
  10  24   0       37.68       27.86     34.92 o 
   1  25   0     3409.62     3381.62     81.04 o 
   3  25   0      162.73      172.40     25.69 o 
   5  25   0      270.65      288.60     37.66 o 
   7  25   0      103.38       89.11     26.48 o 
   9  25   0      219.65      154.58     80.98 o 
  11  25   0        3.93      -34.47     30.05 o 
   0  26   0     1536.16     1445.14     80.42 o 
   2  26   0      433.43      448.20     35.36 o 
   4  26   0      114.83      119.55     28.17 o 
   6  26   0      272.64      321.05     46.64 o 
   8  26   0        3.58       29.17     61.14 o 
  10  26   0        0.50       19.17     32.37 o 
   1  27   0       32.32       29.25     14.22 o 
   3  27   0       91.37       76.50     24.70 o 
   5  27   0        0.71        0.26     20.18 o 
   7  27   0       43.30       49.37     25.04 o 
   9  27   0        6.14       69.34     78.72 o 
   0  28   0       38.13       33.62     21.27 o 
   2  28   0      144.43      156.35     31.26 o 
   4  28   0       19.78       -7.99     19.27 o 
   6  28   0       95.40      112.76     29.40 o 
   8  28   0        3.21       20.77     35.37 o 
   1  29   0      251.38      237.49     36.52 o 
   3  29   0       23.52       21.80     22.11 o 
   5  29   0        6.10      -14.75     25.91 o 
   7  29   0       93.06       78.74     40.78 o 
   9  29   0       59.56       60.64     42.18 o 
   0  30   0      520.19      519.50     54.14 o 
   2  30   0       65.67       62.36     27.78 o 
   4  30   0        1.43       10.64     22.56 o 
   6  30   0       57.91       52.28     26.30 o 
   8  30   0       99.58       36.50     38.56 o 
   1  31   0        0.81       19.61     23.33 o 
   3  31   0        0.18      -11.45     22.42 o 
   5  31   0        0.16       38.26     25.35 o 
   7  31   0       48.48       26.88     37.73 o 
   2  32   0       83.02       79.51     29.48 o 
   4  32   0        8.08       50.98     26.57 o 
   6  32   0       52.97       45.40     40.00 o 
   1  33   0       98.12      108.89     38.68 o 
   3  33   0        0.25       19.69     28.61 o 
   5  33   0       12.99       53.22     27.73 o 
   2  34   0       33.92      -34.97     27.58 o 
   4  34   0        0.24      -19.94     42.68 o 
   2   1   1    26339.49    24426.65   1411.01 o 
   4   1   1    41461.34    44549.33   1070.56 o 
   6   1   1      946.87      899.35     29.30 o 
   8   1   1     1188.04     1224.95     42.35 o 
  10   1   1      530.88      514.24     38.98 o 
  12   1   1      322.15      236.09     50.27 o 
  14   1   1       20.66       49.55     41.66 o 
   1   2   1     9846.43     9698.06    242.80 o 
   3   2   1    59241.52    61753.50   4464.11 o 
   5   2   1     1837.79     1840.20     56.05 o 
   7   2   1      811.34      832.18     32.04 o 
   9   2   1      492.32      588.32     28.63 o 
  11   2   1      315.90      272.47     54.78 o 
  13   2   1       58.54       65.54     36.07 o 
  15   2   1       12.97       70.79     47.28 o 
   2   3   1    50666.02    56809.98   1587.57 o 
   4   3   1      616.00      598.63     31.94 o 
   6   3   1       12.10       13.39      8.95 o 
   8   3   1      689.19      693.09     41.62 o 
  10   3   1     1045.52     1033.15     65.19 o 
  12   3   1        2.03       20.90     51.42 o 
  14   3   1      118.07       44.97     60.60 o 
   1   4   1     1792.42     1846.48     61.85 o 
   3   4   1    11497.15    10966.99    250.71 o 
   5   4   1     2713.23     2432.82    147.01 o 
   7   4   1      766.93      837.76     29.76 o 
   9   4   1     1362.13     1409.95    116.95 o 
  11   4   1      167.27      146.67     30.66 o 
  13   4   1      145.92       77.55     67.52 o 
  15   4   1       25.46       15.44     44.17 o 
   2   5   1      421.22      421.49     28.56 o 
   4   5   1     5203.40     5113.09    121.41 o 
   6   5   1     1073.74      941.01     92.26 o 
   8   5   1      278.30      301.61     28.21 o 
  10   5   1      272.14      290.01     35.38 o 
  12   5   1      167.29      223.38     41.25 o 
  14   5   1       54.49       38.15     43.02 o 
   1   6   1     7815.08     7360.20    153.75 o 
   3   6   1     7885.14     7614.36    177.82 o 
   5   6   1      579.48      494.79     66.58 o 
   7   6   1      292.90      316.44     51.49 o 
   9   6   1       99.06      157.89     25.07 o 
  11   6   1      469.10      447.69     41.48 o 
  13   6   1      278.21      258.27     70.92 o 
  15   6   1      128.00       55.95     50.31 o 
   2   7   1     8311.30     8230.69    151.57 o 
   4   7   1      750.22      789.35     35.17 o 
   6   7   1      212.46      201.54     29.32 o 
   8   7   1       48.25       25.81     16.79 o 
  10   7   1       40.22       23.20     29.56 o 
  12   7   1      363.86      315.98     39.69 o 
  14   7   1       45.47       51.80     41.59 o 
   1   8   1     2854.61     2764.21     93.19 o 
   3   8   1      784.50      772.51     34.29 o 
   5   8   1     1738.52     1562.91     54.59 o 
   7   8   1      814.06      870.92     44.00 o 
   9   8   1      369.83      353.62     34.90 o 
  11   8   1      289.87      269.98     35.11 o 
  13   8   1       83.17      116.98     30.16 o 
  15   8   1      109.72       54.10     48.02 o 
   2   9   1     1444.96     1526.30     44.85 o 
   4   9   1      180.26      160.56     19.90 o 
   6   9   1     2140.37     2020.95     68.02 o 
   8   9   1     1110.97     1156.25     54.42 o 
  10   9   1      251.49      265.98     33.87 o 
  12   9   1      317.22      343.02     41.96 o 
  14   9   1      205.17      163.57     54.35 o 
   1  10   1      576.31      588.91     26.03 o 
   3  10   1     4324.88     4213.04     90.46 o 
   5  10   1     3938.16     3835.87    101.32 o 
   7  10   1     1202.18     1184.66     52.27 o 
   9  10   1      121.29      124.95     24.79 o 
  11  10   1      650.69      649.42     51.19 o 
  13  10   1      443.59      536.39     98.64 o 
  15  10   1        9.72      -20.58     43.75 o 
   2  11   1      877.02      859.99     33.95 o 
   4  11   1      117.15      179.82     29.16 o 
   6  11   1        2.93        2.38     14.10 o 
   8  11   1       68.79       25.83     16.70 o 
  10  11   1      224.38      240.54     34.78 o 
  12  11   1      177.33      280.15     38.22 o 
  14  11   1        2.95      -12.38     26.16 o 
   1  12   1     3213.28     3426.82     73.64 o 
   3  12   1     6508.86     6359.19    146.33 o 
   5  12   1     6014.70     6125.05    161.91 o 
   7  12   1      682.69      675.54     76.47 o 
   9  12   1      126.20      127.49     33.54 o 
  11  12   1      269.52      358.60     41.97 o 
  13  12   1      271.47      267.08     42.92 o 
  15  12   1       45.42       50.81     56.13 o 
   2  13   1     1589.70     1643.95     43.86 o 
   4  13   1     2035.92     2201.35     67.33 o 
   6  13   1      723.81      774.66     63.64 o 
   8  13   1      175.57      190.72     62.74 o 
  10  13   1       16.91       -7.79     18.05 o 
  12  13   1      349.62      418.57     47.49 o 
  14  13   1       84.18       58.92     32.28 o 
   1  14   1     5171.15     5196.13     96.01 o 
   3  14   1     2697.44     2645.04     76.08 o 
   5  14   1      249.99      241.85     24.08 o 
   7  14   1      263.67      405.35     36.91 o 
   9  14   1      219.98      236.88     32.97 o 
  11  14   1      410.97      426.74     46.19 o 
  13  14   1       50.78       23.68     28.07 o 
   2  15   1      830.73      978.78     34.74 o 
   4  15   1      135.38      148.24     14.48 o 
   6  15   1      458.62      529.55     42.37 o 
   8  15   1      398.40      373.16     57.65 o 
  10  15   1       23.01       11.05     21.33 o 
  12  15   1      145.66      109.97     29.85 o 
  14  15   1      115.81       46.69     36.74 o 
   1  16   1      490.95      567.86     23.80 o 
   3  16   1      628.28      583.03     36.07 o 
   5  16   1      755.05      850.35     45.00 o 
   7  16   1      120.35      111.74     26.06 o 
   9  16   1      334.73      392.68     44.29 o 
  11  16   1       84.71       67.65     30.33 o 
  13  16   1       25.62       71.31     32.02 o 
   2  17   1     1176.18     1124.38     34.12 o 
   4  17   1     1150.47     1100.29     48.82 o 
   6  17   1      309.79      334.61     34.06 o 
   8  17   1       49.35       73.43     23.82 o 
  10  17   1       39.35      -23.44     41.22 o 
  12  17   1      256.88      324.50     47.25 o 
   1  18   1      528.79      511.92     24.81 o 
   3  18   1     1858.17     1736.40     50.19 o 
   5  18   1      216.14      200.80     28.07 o 
   7  18   1       13.71       19.41     22.55 o 
   9  18   1       52.81       63.22     33.90 o 
  11  18   1       13.14       -2.58     23.89 o 
  13  18   1       90.43      150.17     91.97 o 
   2  19   1      587.30      535.10     26.60 o 
   4  19   1      220.80      249.07     29.02 o 
   6  19   1       74.26      100.69     27.96 o 
   8  19   1        8.11       -4.08     20.08 o 
  10  19   1       98.71       99.42     31.18 o 
  12  19   1       14.39       25.17     31.70 o 
   1  20   1      187.92      213.80     18.49 o 
   3  20   1      108.95      105.16     22.58 o 
   5  20   1      400.50      511.63     49.98 o 
   7  20   1       51.93       56.88     44.17 o 
   9  20   1      220.54      237.53     38.22 o 
  11  20   1       29.98       23.94     34.74 o 
  13  20   1       40.59       63.40     64.51 o 
   2  21   1      398.56      410.78     24.45 o 
   4  21   1      411.54      377.61     46.09 o 
   6  21   1       35.71       69.57     68.69 o 
   8  21   1      122.11       72.61     55.95 o 
  10  21   1       69.77       34.95     28.42 o 
  12  21   1        5.44       10.20     33.14 o 
   1  22   1      136.81      118.96     16.83 o 
   3  22   1      578.80      552.79    117.34 o 
   5  22   1       52.96       19.73     30.74 o 
   7  22   1      170.24      221.44     89.02 o 
   9  22   1       71.04       17.88     27.72 o 
  11  22   1       46.12       53.59     35.55 o 
   2  23   1     1638.61     1763.99     67.22 o 
   4  23   1     2784.19     2693.70    128.36 o 
   6  23   1      310.61      279.66     94.35 o 
   8  23   1       63.34      124.43     35.79 o 
  10  23   1      127.12      172.67     58.97 o 
  12  23   1      166.87      217.01     53.07 o 
   1  24   1      785.55      818.00     38.47 o 
   3  24   1     1466.70     1523.95     95.57 o 
   5  24   1       73.26       68.17     28.48 o 
   7  24   1        6.69      -14.11     23.03 o 
   9  24   1       81.34       44.99     32.43 o 
  11  24   1       12.63       41.35     39.91 o 
   2  25   1      580.50      543.27     53.59 o 
   4  25   1      399.51      394.25     51.47 o 
   6  25   1       47.22      104.97     35.57 o 
   8  25   1       14.80      -11.85     51.50 o 
  10  25   1       71.46      128.49     39.44 o 
   1  26   1      198.24      251.92     46.75 o 
   3  26   1      163.88      158.47     36.35 o 
   5  26   1      302.37      332.58     49.57 o 
   7  26   1       70.17       45.75     32.20 o 
   9  26   1       18.07       23.75     31.85 o 
   2  27   1      978.49      929.75     70.36 o 
   4  27   1      133.50      109.24     52.77 o 
   6  27   1       35.73       63.79     30.50 o 
   8  27   1       15.09       -4.87     30.80 o 
  10  27   1       59.22       41.26     36.47 o 
   1  28   1       32.92       97.64     48.61 o 
   3  28   1      140.83      162.94     39.92 o 
   5  28   1       93.68      112.20     39.50 o 
   7  28   1       30.96       17.19     32.64 o 
   9  28   1       14.84       29.87     54.47 o 
   2  29   1       16.04       14.82     43.77 o 
   4  29   1      345.65      414.97     62.65 o 
   6  29   1       90.27       63.59     38.58 o 
   8  29   1       35.14       46.92     39.60 o 
   1  30   1       28.08      -12.14     43.04 o 
   3  30   1       57.96      112.15     56.08 o 
   5  30   1        9.48       26.41     33.30 o 
   7  30   1        2.02       66.73     38.24 o 
   2  31   1      178.33      264.02     68.02 o 
   4  31   1      131.59       42.94     52.61 o 
   6  31   1       32.96      -16.92     33.08 o 
   1  32   1       14.01       -8.67     57.12 o 
   3  32   1        9.34       37.05     52.60 o 
   5  32   1       51.04       45.09     54.24 o 
   2  33   1       22.35       -5.36     55.07 o 
   4  33   1       34.50       77.99     62.91 o 
   3  34   1       85.80      139.96     63.33 o 
   2   0   2    55675.69    62397.99   2048.65 o 
   4   0   2     1136.88      849.26     79.72 o 
   6   0   2    29868.19    31691.68    756.43 o 
   8   0   2      424.41      483.79     72.30 o 
  10   0   2      238.88      244.67     65.56 o 
  12   0   2      137.63      169.46     67.49 o 
  14   0   2        9.16       77.78     61.59 o 
   1   1   2     3019.84     2936.62    101.24 o 
   3   1   2    10284.53    10070.92    271.74 o 
   5   1   2      858.40      933.07     82.41 o 
   7   1   2     1529.89     1660.60     50.11 o 
   9   1   2      148.95      199.82     44.15 o 
  11   1   2       26.57       61.75     37.73 o 
  13   1   2       43.66       28.64     40.40 o 
  15   1   2       20.63       69.30     52.94 o 
   0   2   2     2368.55     2462.36    106.17 o 
   2   2   2    15556.02    15573.20    403.89 o 
   4   2   2     2126.00     1586.54    105.51 o 
   6   2   2     5854.34     5491.65    310.26 o 
   8   2   2      671.28      687.94     33.60 o 
  10   2   2       72.89       57.31     22.02 o 
  12   2   2        0.47       37.29     34.22 o 
  14   2   2      155.03      110.11     50.20 o 
   1   3   2     4139.05     4273.30    170.53 o 
   3   3   2     6520.18     5826.26    408.58 o 
   5   3   2     3480.37     3561.78    130.33 o 
   7   3   2      593.66      532.69     37.86 o 
   9   3   2      184.02      191.40     28.76 o 
  11   3   2       69.01       68.57     37.33 o 
  13   3   2      145.82      159.05     51.97 o 
  15   3   2       27.50       25.21     47.85 o 
   0   4   2     5409.00     5385.16    203.01 o 
   2   4   2     6478.41     6484.73    184.64 o 
   4   4   2      597.75      502.80     32.28 o 
   6   4   2     2916.70     3002.38    123.79 o 
   8   4   2      269.94      247.96     42.26 o 
  10   4   2      372.72      445.57     53.40 o 
  12   4   2       95.40      120.39     45.48 o 
  14   4   2       88.98      157.71     55.35 o 
   1   5   2      153.19      175.79     26.87 o 
   3   5   2     2326.10     2274.27     86.57 o 
   5   5   2     1617.68     1726.52    123.71 o 
   7   5   2      181.69      175.61     24.60 o 
   9   5   2      467.84      601.52     44.24 o 
  11   5   2      257.15      214.41     34.30 o 
  13   5   2       86.89       16.77     67.61 o 
  15   5   2       28.83       36.01     49.68 o 
   0   6   2     2568.47     2385.40     94.59 o 
   2   6   2     1371.81     1378.35     75.33 o 
   4   6   2      179.24      221.66     24.02 o 
   6   6   2     1438.55     1298.25     98.08 o 
   8   6   2      321.26      355.69     35.24 o 
  10   6   2      564.78      521.61     54.57 o 
  12   6   2       70.44      119.65     45.80 o 
  14   6   2       17.29       84.79     50.04 o 
   1   7   2     2060.45     2027.69     91.63 o 
   3   7   2       32.31       29.11     14.28 o 
   5   7   2       86.22       83.78     25.65 o 
   7   7   2      929.40      988.97     51.16 o 
   9   7   2       78.89       82.30     23.36 o 
  11   7   2        7.47        2.87     20.10 o 
  13   7   2        9.19      -15.45     38.78 o 
  15   7   2       30.92       20.42     51.69 o 
   0   8   2     1818.05     1735.47     74.28 o 
   2   8   2     3539.80     3481.09    148.52 o 
   4   8   2      285.00      298.52     30.43 o 
   6   8   2      527.20      630.77     61.14 o 
   8   8   2      132.30      215.49     30.73 o 
  10   8   2      335.80      305.70     44.26 o 
  12   8   2       13.75       25.02     24.72 o 
  14   8   2       67.13       96.86     60.07 o 
   1   9   2     1184.06     1165.01     39.31 o 
   3   9   2      246.35      250.76     38.30 o 
   5   9   2      117.03      136.15     22.81 o 
   7   9   2     1358.64     1305.65    115.96 o 
   9   9   2     1091.69     1109.63     61.44 o 
  11   9   2       72.79        9.88     25.00 o 
  13   9   2      323.01      370.03     46.59 o 
  15   9   2        2.96       58.46     54.38 o 
   0  10   2       61.23       79.47     18.40 o 
   2  10   2      916.31     1003.28     62.82 o 
   4  10   2      207.33      229.19     24.01 o 
   6  10   2       11.76       20.20     16.30 o 
   8  10   2      282.14      269.93     33.73 o 
  10  10   2     1140.34     1137.93     66.00 o 
  12  10   2        5.62       -3.90     22.66 o 
  14  10   2       17.26       79.35     49.69 o 
   1  11   2    17800.52    18466.20    453.21 o 
   3  11   2      892.32     1000.80     51.53 o 
   5  11   2     1654.64     1715.98    121.89 o 
   7  11   2      444.74      512.65     41.86 o 
   9  11   2     1848.25     1907.13     78.33 o 
  11  11   2      320.69      281.99     45.93 o 
  13  11   2      108.22       82.11     33.34 o 
   0  12   2     1041.93     1102.63     60.36 o 
   2  12   2       26.53       29.66      9.55 o 
   4  12   2      454.19      462.22     24.85 o 
   6  12   2      548.01      517.63     41.33 o 
   8  12   2       35.92       27.71     19.02 o 
  10  12   2      737.34      728.68     72.95 o 
  12  12   2       36.42       31.31     27.19 o 
  14  12   2       10.23      -17.50     30.42 o 
   1  13   2     3245.71     3317.19     95.54 o 
   3  13   2      455.34      452.32     25.33 o 
   5  13   2      616.06      639.13     58.10 o 
   7  13   2      316.74      325.54     72.00 o 
   9  13   2      909.06      824.04     84.63 o 
  11  13   2      113.89      174.80     45.14 o 
  13  13   2       53.26       41.29     30.79 o 
   0  14   2     4943.78     5133.35    202.20 o 
   2  14   2      683.58      747.34     50.42 o 
   4  14   2      325.40      411.11     63.95 o 
   6  14   2      107.26      152.17     54.95 o 
   8  14   2      405.25      441.26     43.25 o 
  10  14   2      989.74     1044.55     67.54 o 
  12  14   2       96.63       59.39     29.31 o 
  14  14   2       19.36       10.97     35.75 o 
   1  15   2      121.69      146.10     19.12 o 
   3  15   2      956.03     1116.70     80.43 o 
   5  15   2       81.74       37.34     23.24 o 
   7  15   2      868.01      786.76     53.49 o 
   9  15   2      170.94      118.59     37.82 o 
  11  15   2       91.84      -11.48     36.18 o 
  13  15   2       10.38        8.65     30.16 o 
   0  16   2      617.77      632.18     48.94 o 
   2  16   2      346.15      319.31     24.67 o 
   4  16   2       31.31       32.62     21.97 o 
   6  16   2      365.98      438.71     42.58 o 
   8  16   2      261.81      281.33     76.18 o 
  10  16   2      107.29       89.18     30.36 o 
  12  16   2       20.97      -42.31     30.92 o 
   1  17   2     2344.65     2351.14     80.15 o 
   3  17   2        2.47       -0.77     24.88 o 
   5  17   2      348.79      364.01     44.21 o 
   7  17   2      416.83      526.59     47.58 o 
   9  17   2      521.40      548.72     52.12 o 
  11  17   2        0.60      -47.08     31.39 o 
  13  17   2        9.02        4.40     46.89 o 
   0  18   2      515.17      523.15     50.14 o 
   2  18   2      360.50      341.84     49.86 o 
   4  18   2       44.46       64.63     25.34 o 
   6  18   2      112.70      164.18     34.08 o 
   8  18   2      234.67      333.17     53.20 o 
  10  18   2      102.37      109.51     47.60 o 
  12  18   2       12.62      -36.03     24.02 o 
   1  19   2      571.41      589.17     60.08 o 
   3  19   2      128.28      131.43     41.24 o 
   5  19   2      620.29      651.66     57.57 o 
   7  19   2      163.81      131.94     44.36 o 
   9  19   2      127.73      153.13     42.55 o 
  11  19   2       19.56       12.61     24.55 o 
  13  19   2       13.53       60.20     36.24 o 
   0  20   2      423.65      369.58     48.23 o 
   2  20   2      327.32      358.03     61.42 o 
   4  20   2       99.70      102.66     60.47 o 
   6  20   2      139.85      146.78     38.03 o 
   8  20   2      258.40      286.63     46.31 o 
  10  20   2      101.04      142.37     55.70 o 
  12  20   2        2.63       35.73     31.17 o 
   1  21   2      794.94      918.21     75.89 o 
   3  21   2      197.53      109.22     57.41 o 
   5  21   2      133.07      194.16     37.88 o 
   7  21   2       46.37       48.87     27.15 o 
   9  21   2       48.18       18.73     29.17 o 
  11  21   2        8.71       12.95     31.63 o 
   2  22   2      770.92      879.48     80.57 o 
   4  22   2      202.37      221.10     39.58 o 
   6  22   2     1067.14     1056.61     78.41 o 
   8  22   2       92.35       89.19     31.29 o 
  10  22   2       29.01       20.64     32.78 o 
  12  22   2        5.53      -60.94     54.97 o 
   3  23   2      416.45      478.13     71.10 o 
   5  23   2      108.91       94.57     38.84 o 
   7  23   2      550.65      485.53     60.44 o 
   9  23   2       22.09       40.44     32.00 o 
  11  23   2        4.88      -31.70     64.40 o 
   4  24   2      118.16       48.14     29.08 o 
   6  24   2      324.78      439.49     56.94 o 
   8  24   2      120.01      110.54     70.46 o 
  10  24   2        8.23       83.66     37.00 o 
   5  25   2      316.28      399.60     53.11 o 
   7  25   2      260.91      267.46     47.52 o 
   9  25   2        1.00       -3.76     30.19 o 
   4  26   2       50.34        2.89     37.05 o 
   6  26   2      397.11      365.27     74.77 o 
   8  26   2       75.34       66.96     44.65 o 
  10  26   2        1.06       13.51     34.04 o 
   3  27   2       39.67       25.86     39.41 o 
   5  27   2       59.46        8.57     40.31 o 
   7  27   2       45.86      101.15     48.93 o 
   9  27   2       33.71       19.15     35.79 o 
   4  28   2       44.01       64.12     50.08 o 
   6  28   2       26.63       30.58     45.77 o 
   8  28   2       66.81       36.74     37.22 o 
   3  29   2       44.05       27.22     47.09 o 
   5  29   2       86.20       63.28     51.40 o 
   7  29   2       57.40       26.17     53.08 o 
   4  30   2       23.32       35.31     48.72 o 
   6  30   2       31.81       74.89     56.65 o 
   5  31   2       14.94       33.84     49.56 o 
   4  32   2        8.62      -17.92     52.97 o 
   2   1   3     6837.44     6963.58    202.08 o 
   4   1   3       17.39       69.82     23.96 o 
   6   1   3     3425.92     3379.78    134.39 o 
   8   1   3      196.80      262.47     45.93 o 
  10   1   3      276.24      294.43    120.76 o 
  12   1   3      213.23      314.48     62.60 o 
  14   1   3       50.54      134.58     57.25 o 
   1   2   3      946.74      955.90     51.88 o 
   3   2   3     5252.92     5476.05    173.94 o 
   7   2   3      555.08      649.70     63.04 o 
   9   2   3      316.67      262.42     47.95 o 
  11   2   3       11.69        5.62     34.20 o 
  13   2   3       14.50        0.50     39.70 o 
  15   2   3        6.93       48.70     59.56 o 
   2   3   3     2161.70     2160.29     87.90 o 
   4   3   3    10802.59    11756.46    321.25 o 
   6   3   3     2242.42     2030.77    159.20 o 
   8   3   3      103.76      102.93     32.93 o 
  10   3   3      409.77      487.96     89.80 o 
  12   3   3        5.16        0.22     32.72 o 
  14   3   3        3.69       26.75     46.73 o 
   1   4   3      583.19      563.08     51.12 o 
   3   4   3      764.88      892.61    119.35 o 
   5   4   3     1847.61     1966.77    171.14 o 
   7   4   3      357.52      309.47     45.62 o 
   9   4   3      212.37      108.29     26.71 o 
  11   4   3       53.14       58.46     37.33 o 
  13   4   3       35.29      -17.80     41.38 o 
   2   5   3     1041.15     1087.12     75.38 o 
   4   5   3     2461.58     2455.92    102.27 o 
   6   5   3      262.93      251.33     41.03 o 
   8   5   3      235.92      243.44     33.46 o 
  10   5   3       26.25       22.38     23.79 o 
  12   5   3       38.95       37.07     41.41 o 
  14   5   3       20.86       39.83     52.21 o 
   1   6   3      114.38       98.67     27.86 o 
   3   6   3     1119.85     1057.44     61.71 o 
   5   6   3     2676.78     2829.59    114.54 o 
   7   6   3      668.25      691.36    103.57 o 
   9   6   3      491.77      544.21     48.32 o 
  11   6   3      210.67      183.78     63.66 o 
  13   6   3        9.05      -50.42     42.07 o 
   2   7   3     1769.49     1734.11     97.98 o 
   4   7   3      143.06      140.78     32.56 o 
   6   7   3     1819.13     1999.12    125.71 o 
   8   7   3      425.83      415.77     42.98 o 
  10   7   3      536.16      642.75     79.62 o 
  12   7   3      113.56       99.22     48.49 o 
  14   7   3        7.64       28.44     44.58 o 
   1   8   3     1695.49     1744.93     91.25 o 
   3   8   3      757.68      728.95     54.40 o 
   5   8   3     1121.86     1197.18     73.96 o 
   7   8   3      130.29      202.52     32.06 o 
   9   8   3        0.91       -1.72     20.09 o 
  11   8   3       82.74       82.24     41.55 o 
  13   8   3       50.92        3.84     44.12 o 
   2   9   3     1303.36     1345.43     84.75 o 
   4   9   3      400.12      486.76    122.35 o 
   6   9   3      930.05      858.74     68.47 o 
   8   9   3      335.89      350.70     68.05 o 
  10   9   3       63.13       65.12     29.47 o 
  12   9   3       14.13      -28.20     74.39 o 
  14   9   3       13.24       53.89     78.91 o 
   1  10   3      835.42      844.37     58.83 o 
   3  10   3     1638.28     1595.81     99.57 o 
   5  10   3      176.52      153.47     34.74 o 
   7  10   3      507.42      459.23     43.84 o 
   9  10   3      531.74      598.32     52.79 o 
  11  10   3       94.60       75.97     31.25 o 
  13  10   3        8.68        0.46     43.33 o 
   2  11   3     1504.80     1586.39     90.20 o 
   4  11   3      232.19      232.56     50.95 o 
   6  11   3      507.38      537.77     46.12 o 
   8  11   3       86.10       45.94     25.31 o 
  10  11   3       74.14       35.11     27.40 o 
  12  11   3       36.70        4.83     26.10 o 
  14  11   3        0.17      -10.21     71.60 o 
   1  12   3     3146.89     3127.22    138.17 o 
   3  12   3     3260.92     3485.91    163.89 o 
   5  12   3     2673.12     3011.52    161.88 o 
   7  12   3     2036.14     1872.56     81.02 o 
   9  12   3     1174.59     1248.65     73.96 o 
  11  12   3      327.79      353.42     47.21 o 
  13  12   3       18.87       25.91     31.78 o 
   2  13   3     3840.05     3814.15    174.39 o 
   4  13   3      187.75      259.33     51.26 o 
   6  13   3     2078.00     2132.14    105.28 o 
   8  13   3      801.14      710.11     56.36 o 
  10  13   3      141.37       75.54     31.58 o 
  12  13   3       51.37       33.40     28.32 o 
   1  14   3     1617.85     1621.22     89.14 o 
   3  14   3      615.92      621.41     64.67 o 
   5  14   3      335.46      350.02     44.27 o 
   7  14   3      450.08      450.59     47.77 o 
   9  14   3       22.09       13.60     32.69 o 
  11  14   3       75.28        6.76     37.60 o 
  13  14   3       26.67      -11.29     26.17 o 
   2  15   3      441.16      374.51     48.66 o 
   4  15   3      477.77      518.39     66.38 o 
   6  15   3      445.54      460.40     58.03 o 
   8  15   3      293.11      284.59     39.26 o 
  10  15   3       92.82       73.18     35.97 o 
  12  15   3       21.25       24.44     30.15 o 
   3  16   3      236.58      254.09     47.37 o 
   5  16   3       95.72       83.61     29.96 o 
   7  16   3       77.55       94.68     27.49 o 
   9  16   3        9.46       16.49     29.66 o 
  11  16   3       97.30       92.98     33.98 o 
  13  16   3        9.03        3.36     32.23 o 
   2  17   3      428.81      371.85     50.02 o 
   4  17   3      224.74      245.25     50.79 o 
   6  17   3      890.86      760.35     88.74 o 
   8  17   3      256.78      309.91     66.66 o 
  10  17   3       16.87       31.83     28.06 o 
  12  17   3        4.96       -7.67     31.32 o 
   3  18   3      920.52      960.43     81.60 o 
   5  18   3      191.89      227.55     38.95 o 
   7  18   3       22.27      -32.39     26.80 o 
   9  18   3      148.65      204.70     39.02 o 
  11  18   3      102.97      155.34     40.88 o 
   4  19   3      255.78      378.53     61.99 o 
   6  19   3      200.96      238.05     78.06 o 
   8  19   3        5.71      -17.59     27.19 o 
  10  19   3       11.87       62.27     63.88 o 
  12  19   3       10.63       15.86     31.13 o 
   5  20   3      256.38      252.77     59.36 o 
   7  20   3      149.82       60.05     45.84 o 
   9  20   3      183.45      235.97     70.30 o 
  11  20   3        9.31       37.19     70.36 o 
   6  21   3      467.00      552.09     82.46 o 
   8  21   3        3.92       -6.53     30.53 o 
  10  21   3      164.75      245.65     50.56 o 
   5  22   3      384.47      252.69     48.40 o 
   7  22   3       16.07       23.78     27.52 o 
   9  22   3       33.37       22.29     28.79 o 
  11  22   3        9.81       72.89     47.58 o 
   6  23   3      361.36      295.36    136.10 o 
   8  23   3       33.53       43.65     76.39 o 
  10  23   3       25.58       33.53     35.93 o 
   7  24   3      201.26      207.58     69.07 o 
   9  24   3       28.34       22.13     31.03 o 
   6  25   3       17.05      -12.66     39.15 o 
   8  25   3       12.01      -25.09     50.27 o 
   7  26   3       17.65      -21.76     36.63 o 
   9  26   3        9.82       15.92     36.00 o 
   6  27   3       18.87      -26.59     39.89 o 
   7  28   3       36.86       81.98     60.07 o 
   2   0   4      422.12      459.35     66.81 o 
   4   0   4      778.55      724.50     87.02 o 
   6   0   4      647.83      591.04     87.40 o 
   8   0   4      125.20       74.59     52.40 o 
  10   0   4      546.73      429.50     96.62 o 
  12   0   4      168.14      180.76     77.79 o 
  14   0   4       33.03       25.96     75.89 o 
   1   1   4      120.00      109.85     31.83 o 
   3   1   4      233.94      190.98     37.04 o 
   5   1   4      122.57       76.70     30.54 o 
   7   1   4      250.69      145.77     37.28 o 
   9   1   4      270.09      323.08     55.91 o 
  11   1   4        6.82       -2.46     32.08 o 
  13   1   4       17.92       -4.71     42.05 o 
   2   2   4      270.12      233.57     50.06 o 
   4   2   4      285.19      235.02     39.95 o 
   6   2   4      107.34       86.86     51.43 o 
   8   2   4      973.14     1012.35     83.83 o 
  10   2   4      140.30      116.69     44.60 o 
  12   2   4       12.52      -15.39     35.24 o 
  14   2   4       38.28      -12.94     53.14 o 
   1   3   4     1329.43     1445.63     96.44 o 
   3   3   4      666.03      755.50     59.63 o 
   5   3   4      155.07      250.06     43.40 o 
   7   3   4      266.40      191.34     42.95 o 
   9   3   4      316.79      336.15    172.14 o 
  11   3   4       94.95       -1.05     41.31 o 
  13   3   4       44.85       24.69     43.98 o 
   2   4   4     1101.04     1131.35     87.21 o 
   4   4   4        1.37        2.87     25.93 o 
   6   4   4      106.04      134.55     37.47 o 
   8   4   4     1836.43     1710.63    253.71 o 
  10   4   4      275.59      285.90     62.14 o 
  12   4   4       26.18       67.19     71.47 o 
  14   4   4        1.65       -4.04     53.34 o 
   1   5   4      675.95      746.72     67.80 o 
   3   5   4        3.62       -6.10     22.59 o 
   5   5   4      320.51      397.32     52.34 o 
   7   5   4     1029.24     1097.35     85.74 o 
   9   5   4      270.41      267.43     51.85 o 
  11   5   4       21.08       80.94     39.75 o 
  13   5   4        6.77       -8.71     43.00 o 
   0   6   4       25.41       23.18     27.01 o 
   2   6   4       13.06        3.99     28.48 o 
   4   6   4      125.35      128.35     33.76 o 
   6   6   4      548.26      539.99     62.24 o 
   8   6   4      655.75      609.37     71.08 o 
  10   6   4       37.28        3.20     31.20 o 
  12   6   4       70.62        1.55     41.07 o 
   1   7   4      297.22      303.42     46.01 o 
   3   7   4        7.71       14.89     23.34 o 
   5   7   4       93.36       44.78     29.03 o 
   7   7   4       60.51       62.42     31.09 o 
   9   7   4       41.18      -14.27     27.33 o 
  11   7   4       38.45       62.57     42.29 o 
  13   7   4       15.06       26.10     50.74 o 
   0   8   4      543.08      452.08     48.09 o 
   2   8   4      160.26      139.68     39.06 o 
   4   8   4      422.41      425.12     57.80 o 
   6   8   4       13.83       24.47     27.38 o 
   8   8   4      336.54      433.59     61.20 o 
  10   8   4      116.33      103.96     41.54 o 
  12   8   4       47.07       79.45     49.03 o 
   1   9   4      787.43      816.00     64.75 o 
   3   9   4      874.68     1004.62     87.98 o 
   5   9   4      743.97      647.28     81.94 o 
   7   9   4       45.42      121.47     36.74 o 
   9   9   4       26.15       30.94     33.75 o 
  11   9   4        8.73       20.77     60.33 o 
  13   9   4       11.14      -37.44     43.83 o 
   2  10   4      256.62      323.94     51.90 o 
   4  10   4      188.17      224.89     58.19 o 
   6  10   4      554.64      638.83    185.65 o 
   8  10   4     1087.93     1174.40    175.08 o 
  10  10   4       33.37       11.94     37.51 o 
  12  10   4       23.35       20.56     41.53 o 
   3  11   4     1311.42     1497.93    100.80 o 
   5  11   4     1778.46     1581.05    122.13 o 
   7  11   4     1562.30     1751.81    157.67 o 
   9  11   4       52.47       21.36     35.89 o 
  11  11   4        6.19        2.69     37.64 o 
  13  11   4       21.65        4.41     50.75 o 
   2  12   4      420.57      448.85     57.54 o 
   4  12   4      176.27      118.59     44.05 o 
   6  12   4      673.76      643.16     67.94 o 
   8  12   4      143.54      199.74     50.30 o 
  10  12   4       25.26       40.84     39.04 o 
  12  12   4       19.99        3.08     47.32 o 
   3  13   4      228.08      177.86     48.53 o 
   5  13   4      451.95      459.35     75.89 o 
   7  13   4      303.58      367.59     57.91 o 
   9  13   4       38.16       15.69     44.22 o 
  11  13   4        2.87       12.67     43.95 o 
   4  14   4      163.42      239.01     56.46 o 
   6  14   4     1191.66     1151.42    109.32 o 
   8  14   4      434.72      519.71     87.82 o 
  10  14   4        0.79       34.47     43.25 o 
  12  14   4       43.63        6.26     47.00 o 
   5  15   4      269.75      414.45     71.56 o 
   7  15   4      818.94      807.70     80.21 o 
   9  15   4      147.84      179.09     49.59 o 
  11  15   4       24.60       28.19     63.22 o 
   6  16   4      198.52      234.34     61.29 o 
   8  16   4       72.29      107.94     44.77 o 
  10  16   4       53.38      116.92     47.55 o 
  12  16   4       27.62       60.95     53.71 o 
   5  17   4       12.58       42.72     45.30 o 
   7  17   4       48.95       76.47     49.87 o 
   9  17   4       59.29       77.96     74.29 o 
  11  17   4       11.92       36.41     93.54 o 
   6  18   4      113.53        9.41     41.52 o 
   8  18   4      163.50      192.91     68.12 o 
  10  18   4        4.96       57.99     98.74 o 
   7  19   4      142.96       63.07     51.88 o 
   9  19   4        0.02       40.10     49.19 o 
  11  19   4       21.66      208.76     84.61 o 
   8  20   4      256.38      262.32     78.96 o 
  10  20   4       20.63       52.03     64.74 o 
   9  21   4      188.56      150.81     68.81 o 
  10  22   4      149.69       84.47     69.64 o 
   2   1   5       70.06       25.90     28.11 o 
   4   1   5      203.44      280.89     62.59 o 
   6   1   5      167.83      147.76     41.79 o 
   8   1   5      375.71      282.37     53.62 o 
  10   1   5      174.52      155.57     47.56 o 
  12   1   5      138.68      151.32     58.34 o 
   3   2   5       92.69       90.26     35.35 o 
   5   2   5      213.66      256.58     45.97 o 
   7   2   5       36.86       29.98     31.49 o 
   9   2   5       12.23       48.92     36.01 o 
  11   2   5        3.63       59.83     39.52 o 
   2   3   5      220.82      205.09     54.99 o 
   4   3   5      673.89      642.09     76.69 o 
   6   3   5        4.81       34.47     29.56 o 
   8   3   5      134.81       76.37     38.32 o 
  10   3   5       26.36       39.85     40.95 o 
  12   3   5       99.72      130.18     56.47 o 
   1   4   5      246.95      131.97     48.58 o 
   3   4   5      270.99      221.38     95.82 o 
   5   4   5       54.95       33.04     27.76 o 
   7   4   5      119.83       96.71     56.77 o 
   9   4   5       47.81       64.15     71.87 o 
  11   4   5      173.28      163.83     53.12 o 
   2   5   5      725.88      690.36     84.10 o 
   4   5   5       56.15        9.64     26.79 o 
   6   5   5      284.61      242.98     49.49 o 
   8   5   5       96.93       77.22     89.82 o 
  10   5   5       93.23       74.01     49.54 o 
  12   5   5       95.74       80.33     51.76 o 
   1   6   5      203.48      168.55     47.89 o 
   3   6   5       68.41       43.46     39.26 o 
   5   6   5       75.69       42.98     31.68 o 
   7   6   5      203.58      301.74     54.36 o 
   9   6   5       32.49       55.62     37.44 o 
  11   6   5       81.38       90.75     51.99 o 
   2   7   5       28.90       19.34     35.47 o 
   4   7   5      230.30      242.11     45.13 o 
   6   7   5      177.85      211.60     46.31 o 
   8   7   5      140.57      105.82     41.79 o 
  10   7   5      107.64       63.91     46.78 o 
  12   7   5       23.06       10.75     49.55 o 
   3   8   5       81.26       43.10     38.10 o 
   5   8   5      528.50      559.07     64.33 o 
   7   8   5       37.57       42.07     34.96 o 
   9   8   5       51.53       44.89     41.83 o 
  11   8   5       25.82       46.02     54.60 o 
   4   9   5     2364.44     2489.32    154.79 o 
   6   9   5       47.05       28.40     34.27 o 
   8   9   5      237.17      309.79     59.69 o 
  10   9   5       40.33       73.64     49.84 o 
  12   9   5       13.34      -19.12     49.17 o 
   5  10   5      272.18      326.35     54.83 o 
   7  10   5      135.77       93.23     88.38 o 
   9  10   5      102.87      226.12     60.97 o 
  11  10   5       40.27       -0.68     47.04 o 
   6  11   5      170.38      188.06     46.93 o 
   8  11   5       40.18       95.69     42.07 o 
  10  11   5        8.75       43.09     44.67 o 
   5  12   5      711.66      896.75    103.54 o 
   7  12   5        1.72       18.77     33.53 o 
   9  12   5       17.00       14.84     81.30 o 
  11  12   5       38.58       89.46    103.98 o 
   6  13   5      261.65      333.62     71.87 o 
   8  13   5       23.89      100.11     43.75 o 
  10  13   5        8.45       54.46     82.64 o 
   7  14   5       19.01      -23.70     30.85 o 
   9  14   5        3.91       47.09     44.86 o 
  11  14   5        2.16       35.91     50.87 o 
   8  15   5       15.28        2.44     39.32 o 
  10  15   5       35.00       17.01     47.22 o 
   9  16   5       15.39      -20.16     45.39 o 
  10  17   5       55.61       -0.34     50.96 o 
   4   0   6      696.87      642.13    100.91 o 
   6   0   6      276.38      314.17     82.96 o 
   8   0   6      154.94      130.72     69.86 o 
  10   0   6       25.92      -28.17     64.95 o 
   3   1   6       48.66       58.47     38.44 o 
   5   1   6      114.86       80.27     45.81 o 
   7   1   6       72.03       85.18     41.16 o 
   9   1   6      136.00      130.00     50.77 o 
  11   1   6       30.14       18.26     59.70 o 
   4   2   6        9.28       33.71     30.97 o 
   6   2   6       11.29       20.24     34.53 o 
   8   2   6       24.84       -4.10     45.14 o 
  10   2   6       18.01       20.87     42.85 o 
   3   3   6       28.25       36.68     50.19 o 
   5   3   6        0.93        9.54     32.99 o 
   7   3   6       11.21      -10.65     34.75 o 
   9   3   6        3.87      -11.15     37.09 o 
  11   3   6       24.86       41.33     50.56 o 
   4   4   6      274.60      220.60     48.64 o 
   6   4   6       55.03       69.11     37.55 o 
   8   4   6      105.43      178.48     52.91 o 
  10   4   6       88.50       22.83     48.87 o 
   5   5   6      186.54      152.88     43.52 o 
   7   5   6       69.61       72.55     42.40 o 
   9   5   6       27.23       18.82     41.58 o 
  11   5   6       30.94       13.97     48.88 o 
   6   6   6       53.61       24.63     34.33 o 
   8   6   6        2.36      -24.93     35.26 o 
  10   6   6      100.57      111.75     58.48 o 
   5   7   6       30.05       39.84     34.67 o 
   7   7   6      209.71      191.93     83.50 o 
   9   7   6      103.78      122.36     50.57 o 
   6   8   6       10.50       42.57     38.07 o 
   8   8   6        0.80      -46.02     36.25 o 
  10   8   6       79.09      194.11     65.09 o 
   7   9   6       23.70       47.22     39.07 o 
   9   9   6        1.35      -36.49     44.52 o 
   8  10   6      102.48       94.33     50.60 o 
  10  10   6       34.81       52.64     53.58 o 
   7  11   6       32.39       25.33     64.59 o 
   9  11   6       59.53       90.87     50.31 o 
   8  12   6        7.86      -70.58     62.01 o 
   9  13   6        3.49      111.72     89.18 o 
   6   1   7       84.90       71.42     45.60 o 
   8   1   7        5.90        9.31     47.92 o 
   5   2   7       11.37      -67.95     52.81 o 
   7   2   7       18.79      -46.83     39.70 o 
   6   3   7      146.18       11.30     67.17 o 
   8   3   7       17.07       19.06     75.49 o 
   7   4   7       10.13       40.73     66.48 o 
   6   5   7        7.64      -40.78     60.38 o 
   8   5   7        5.34       23.03     49.56 o 
   7   6   7        5.45      -69.84     56.96 o 
   8   7   7       17.88      -14.19     69.32 o 
   7   8   7        5.45       96.06     79.30 o 
                                                 
